# Supplementary material for: Citrullination of pyruvate kinase M2 by PADI1 and PADI3 regulates glycolysis and cancer cell proliferation
Source: Nat Commun. 2021 Mar 19;12:1718. doi: 10.1038/s41467-021-21960-4 (PMC7979715; doi:10.1038/s41467-021-21960-4)
Supplement: Supplementary file 5 — Supplementary Data 2 [file 41467_2021_21960_MOESM5_ESM.xlsx]

## Sheet: Feuil1
=-LOG(P-value)	Difference	Accession	Description	Gene name	KEGG name	Sum PEP Score	Coverage [%]	# Peptides	# PSMs	# Unique Peptides	# AAs	MW [kDa]
4.3555	1.06835	P35579	Myosin-9	MYH9	Tight junction;Viral myocarditis	758.868	49	94	1415	78	1960	226.4
4.42994	1.03336	P35580	Myosin-10	MYH10	Tight junction;Viral myocarditis	620.334	48	86	950	71	1976	228.9
3.22345	0.738238	P08670	Vimentin	VIM		350.101	75	40	1411	39	466	53.6
4.59289	1.53078	P63261	Actin cytoplasmic 2	ACTG1	Adherens junction;Arrhythmogenic right ventricular cardiomyopathy (ARVC);Bacterial invasion of epithelial cells;Dilated cardiomyopathy;Focal adhesion;Hypertrophic cardiomyopathy (HCM);Leukocyte transendothelial migration;Pathogenic Escherichia coli infection;Phagosome;Phototransduction - fly;Regulation of actin cytoskeleton;Shigellosis;Tight junction;Vibrio cholerae infection;Viral myocarditis	336.276	80	23	2344	1	375	41.8
4.58902	1.52202	P60709	Actin cytoplasmic 1	ACTB	Adherens junction;Arrhythmogenic right ventricular cardiomyopathy (ARVC);Bacterial invasion of epithelial cells;Dilated cardiomyopathy;Focal adhesion;Hypertrophic cardiomyopathy (HCM);Leukocyte transendothelial migration;Pathogenic Escherichia coli infection;Phagosome;Phototransduction - fly;Regulation of actin cytoskeleton;Shigellosis;Tight junction;Vibrio cholerae infection;Viral myocarditis	334.823	80	23	2345	1	375	41.7
2.48023	0.835059	P15924	Desmoplakin	DSP	Arrhythmogenic right ventricular cardiomyopathy (ARVC)	225.304	24	48	214	48	2871	331.6
3.21649	0.87043	P11142	Heat shock cognate 71 kDa protein	HSPA8	Antigen processing and presentation;Endocytosis;MAPK signaling pathway;Measles;Protein processing in endoplasmic reticulum;Spliceosome;Toxoplasmosis	212.977	45	25	524	21	646	70.9
2.63142	0.995991	P07437	Tubulin beta chain	TUBB	Gap junction;Pathogenic Escherichia coli infection;Phagosome	178.189	53	16	500	3	444	49.6
2.41938	1.29302	O43795	Unconventional myosin-Ib	MYO1B		176.129	39	35	253	35	1136	131.9
3.88152	1.40164	P06733	Alpha-enolase	ENO1	Glycolysis / Gluconeogenesis;Methane metabolism;RNA degradation	169.156	52	17	269	15	434	47.1
2.51766	1.21588	P68371	Tubulin beta-4B chain	TUBB4B	Gap junction;Pathogenic Escherichia coli infection;Phagosome	167.437	53	16	417	1	445	49.8
2.35051	0.976536	P10809	60 kDa heat shock protein mitochondrial	HSPD1	ko05152;RNA degradation;Type I diabetes mellitus	167.228	65	28	207	28	573	61
2.25707	1.41333	Q15149	Plectin	PLEC		160.05	14	50	155	47	4684	531.5
2.81861	1.34788	P04350	Tubulin beta-4A chain	TUBB4A	Gap junction;Pathogenic Escherichia coli infection;Phagosome	160.01	54	16	386	3	444	49.6
4.34912	1.54583	P68032	Actin alpha cardiac muscle 1	ACTC1	Cardiac muscle contraction;Dilated cardiomyopathy;Hypertrophic cardiomyopathy (HCM)	158.519	53	17	1637	6	377	42
2.13307	1.19099	Q13885	Tubulin beta-2A chain	TUBB2A	Gap junction;Pathogenic Escherichia coli infection;Phagosome	157.068	53	16	378	3	445	49.9
2.82379	1.47972	P14618	Pyruvate kinase PKM	PKM	Carbon fixation in photosynthetic organisms;Glycolysis / Gluconeogenesis;Purine metabolism;Pyruvate metabolism;Type II diabetes mellitus	156.396	53	22	218	22	531	57.9
2.74606	2.25272	P29508	Serpin B3	SERPINB3	Amoebiasis	153.575	56	18	184	9	390	44.5
3.80302	0.967618	P11021	Endoplasmic reticulum chaperone BiP	HSPA5	Prion diseases;Protein export;Protein processing in endoplasmic reticulum	145.784	41	23	251	21	654	72.3
3.81625	2.73448	P48594	Serpin B4	SERPINB4	Amoebiasis	145.488	55	19	181	10	390	44.8
3.64468	1.56317	P21333	Filamin-A	FLNA	Focal adhesion;MAPK signaling pathway	138.165	21	38	198	35	2647	280.6
2.47657	0.613178	P38646	Stress-70 protein mitochondrial	HSPA9	ko05152;RNA degradation	135.009	39	22	284	22	679	73.6
4.14061	1.26645	Q9BQE3	Tubulin alpha-1C chain	TUBA1C	Gap junction;Pathogenic Escherichia coli infection;Phagosome	133.894	53	16	303	7	449	49.9
3.74447	1.0742	P08238	Heat shock protein HSP 90-beta	HSP90AB1	Antigen processing and presentation;NOD-like receptor signaling pathway;Pathways in cancer;Plant-pathogen interaction;Progesterone-mediated oocyte maturation;Prostate cancer;Protein processing in endoplasmic reticulum	130.747	46	27	289	13	724	83.2
5.07576	1.61968	P68366	Tubulin alpha-4A chain	TUBA4A	Gap junction;Pathogenic Escherichia coli infection;Phagosome	119.052	47	14	216	5	448	49.9
3.43773	1.17565	P07900	Heat shock protein HSP 90-alpha	HSP90AA1	Antigen processing and presentation;NOD-like receptor signaling pathway;Pathways in cancer;Plant-pathogen interaction;Progesterone-mediated oocyte maturation;Prostate cancer;Protein processing in endoplasmic reticulum	111.743	36	23	231	11	732	84.6
3.7518	0.789002	P07355	Annexin A2	ANXA2		111.275	56	21	229	21	339	38.6
2.87656	1.34105	O00159	Unconventional myosin-Ic	MYO1C		106.996	28	22	128	22	1063	121.6
2.73425	1.45542	P42704	Leucine-rich PPR motif-containing protein mitochondrial	LRPPRC		104.414	22	23	112	23	1394	157.8
1.79351	0.750219	P14923	Junction plakoglobin	JUP	Acute myeloid leukemia;Arrhythmogenic right ventricular cardiomyopathy (ARVC);Pathways in cancer	104.412	40	21	104	19	745	81.7
6.81818	-5.36907	P02788	Lactotransferrin	LTF		102.111	43	23	84	23	710	78.1
3.53661	0.726535	P68104	Elongation factor 1-alpha 1	EEF1A1	RNA transport	101.904	46	14	340	14	462	50.1
3.96091	1.71517	P09211	Glutathione S-transferase P	GSTP1	Drug metabolism - cytochrome P450;Glutathione metabolism;Metabolism of xenobiotics by cytochrome P450	99.431	58	9	145	9	210	23.3
2.75617	1.03112	P14625	Endoplasmin	HSP90B1	NOD-like receptor signaling pathway;Pathways in cancer;Plant-pathogen interaction;Prostate cancer;Protein processing in endoplasmic reticulum	99.054	28	20	185	18	803	92.4
1.33213	2.47222	P49327	Fatty acid synthase	FASN	Fatty acid biosynthesis;Insulin signaling pathway	98.789	13	23	64	23	2511	273.3
0.0313579	0.0269733	Q9Y4I1	Unconventional myosin-Va	MYO5A		98.293	16	23	96	23	1855	215.3
1.72722	1.06501	P06576	ATP synthase subunit beta mitochondrial	ATP5F1B	Alzheimer's disease;Huntington's disease;Oxidative phosphorylation;Parkinson's disease	96.109	40	14	128	14	529	56.5
2.90815	0.865283	O14908	PDZ domain-containing protein GIPC1	GIPC1		94.964	56	14	99	14	333	36
2.86343	2.1012	P02545	Prelamin-A/C	LMNA	Arrhythmogenic right ventricular cardiomyopathy (ARVC);Dilated cardiomyopathy;Hypertrophic cardiomyopathy (HCM)	94.962	45	23	109	23	664	74.1
2.57268	1.91391	P78371	T-complex protein 1 subunit beta	CCT2		94.666	48	16	84	16	535	57.5
2.15792	2.16926	P17987	T-complex protein 1 subunit alpha	TCP1		93.329	40	15	83	15	556	60.3
2.25765	0.877086	P22626	Heterogeneous nuclear ribonucleoproteins A2/B1	HNRNPA2B1		92.035	47	15	169	15	353	37.4
2.77332	1.02159	P04075	Fructose-bisphosphate aldolase A	ALDOA	Carbon fixation in photosynthetic organisms;Fructose and mannose metabolism;Glycolysis / Gluconeogenesis;Pentose phosphate pathway	91.531	58	17	169	17	364	39.4
2.50128	1.89414	P55072	Transitional endoplasmic reticulum ATPase	VCP	Protein processing in endoplasmic reticulum	91.109	30	18	119	18	806	89.3
1.57145	0.787916	P49411	Elongation factor Tu mitochondrial	TUFM	Plant-pathogen interaction	90.91	43	16	132	16	452	49.5
2.79756	1.3023	P25705	ATP synthase subunit alpha mitochondrial	ATP5F1A	Alzheimer's disease;Huntington's disease;Oxidative phosphorylation;Parkinson's disease	90.718	32	14	93	14	553	59.7
0.743133	0.256508	Q02413	Desmoglein-1	DSG1	Staphylococcus aureus infection	89.551	23	16	114	16	1049	113.7
2.55909	1.07413	P04406	Glyceraldehyde-3-phosphate dehydrogenase	GAPDH	Alzheimer's disease;Glycolysis / Gluconeogenesis	87.262	48	12	208	12	335	36
3.27826	1.37775	P60842	Eukaryotic initiation factor 4A-I	EIF4A1	RNA transport	86.811	44	15	123	14	406	46.1
3.82336	1.46867	Q562R1	Beta-actin-like protein 2	ACTBL2		85.765	27	8	688	3	376	42
1.09724	0.969128	P06748	Nucleophosmin	NPM1		83.979	29	6	96	6	294	32.6
1.72146	1.81247	Q08188	Protein-glutamine gamma-glutamyltransferase E	TGM3		83.401	33	14	46	14	693	76.6
2.58131	1.55393	P13639	Elongation factor 2	EEF2		83.378	34	21	118	21	858	95.3
1.37856	1.71109	P40939	Trifunctional enzyme subunit alpha mitochondrial	HADHA	Aminobenzoate degradation;Benzoate degradation;beta-Alanine metabolism;Biosynthesis of unsaturated fatty acids;Butanoate metabolism;Caprolactam degradation;Fatty acid elongation in mitochondria;Fatty acid metabolism;Lysine degradation;Propanoate metabolism;Tryptophan metabolism;Valine, leucine and isoleucine degradation	82.876	28	15	80	15	763	82.9
3.6037	0.572471	P08758	Annexin A5	ANXA5		79.328	63	15	92	15	320	35.9
3.31414	1.50397	P34932	Heat shock 70 kDa protein 4	HSPA4	Antigen processing and presentation	79.206	23	14	108	14	840	94.3
2.3506	1.09688	P50990	T-complex protein 1 subunit theta	CCT8		78.679	40	19	112	19	548	59.6
2.00615	1.3995	P50991	T-complex protein 1 subunit delta	CCT4		78.402	39	15	78	15	539	57.9
3.02513	2.30585	P22314	Ubiquitin-like modifier-activating enzyme 1	UBA1	Parkinson's disease;Ubiquitin mediated proteolysis	77.291	21	15	64	15	1058	117.8
2.47053	0.977115	P0DMV9	Heat shock 70 kDa protein 1B	HSPA1B		75.989	31	13	131	9	641	70
1.64034	1.41449	P26599	Polypyrimidine tract-binding protein 1	PTBP1		74.049	31	10	77	10	531	57.2
3.27454	1.576	P60660	Myosin light polypeptide 6	MYL6	Vascular smooth muscle contraction	72.779	67	10	131	8	151	16.9
3.05804	4.18006	P58107	Epiplakin	EPPK1		72.453	24	21	44	18	5088	555.3
3.60357	-4.54157	P01024	Complement C3	C3	Chagas disease (American trypanosomiasis);Complement and coagulation cascades;ko05152;Leishmaniasis;Phagosome;Staphylococcus aureus infection;Systemic lupus erythematosus	72.102	13	15	47	15	1663	187
1.16784	0.269356	P09651	Heterogeneous nuclear ribonucleoprotein A1	HNRNPA1	Spliceosome	71.502	26	9	121	9	372	38.7
1.24895	1.11597	O43707	Alpha-actinin-4	ACTN4	Adherens junction;Amoebiasis;Arrhythmogenic right ventricular cardiomyopathy (ARVC);Focal adhesion;Leukocyte transendothelial migration;Regulation of actin cytoskeleton;Systemic lupus erythematosus;Tight junction	69.928	20	13	85	7	911	104.8
2.52881	1.19225	O14950	Myosin regulatory light chain 12B	MYL12B	Focal adhesion;Leukocyte transendothelial migration;Regulation of actin cytoskeleton;Tight junction	69.41	62	8	134	8	172	19.8
2.68735	0.919778	Q9UHB6	LIM domain and actin-binding protein 1	LIMA1		68.802	25	15	121	15	759	85.2
2.27963	1.95413	P48643	T-complex protein 1 subunit epsilon	CCT5		68.782	31	13	67	13	541	59.6
2.88972	2.60057	Q00610	Clathrin heavy chain 1	CLTC	Bacterial invasion of epithelial cells;Endocrine and other factor-regulated calcium reabsorption;Endocytosis;Huntington's disease;Lysosome	66.573	15	18	62	18	1675	191.5
2.67167	1.27763	P29401	Transketolase	TKT	Biosynthesis of ansamycins;Carbon fixation in photosynthetic organisms;Pentose phosphate pathway	65.812	30	13	72	13	623	67.8
3.49809	1.39481	P63104	14-3-3 protein zeta/delta	YWHAZ	Cell cycle;Neurotrophin signaling pathway;Oocyte meiosis	65.754	47	10	134	8	245	27.7
2.48563	1.12449	P68871	Hemoglobin subunit beta	HBB	African trypanosomiasis;Malaria	65.509	78	10	96	5	147	16
1.99662	1.472	Q9BUF5	Tubulin beta-6 chain	TUBB6	Gap junction;Pathogenic Escherichia coli infection;Phagosome	65.293	30	9	157	3	446	49.8
0.643999	0.518798	Q15233	Non-POU domain-containing octamer-binding protein	NONO		65.005	30	11	95	10	471	54.2
2.22522	1.3019	Q15084	Protein disulfide-isomerase A6	PDIA6	Protein processing in endoplasmic reticulum	64.841	32	12	66	12	440	48.1
3.30383	1.88001	P62258	14-3-3 protein epsilon	YWHAE	Cell cycle;Neurotrophin signaling pathway;Oocyte meiosis	64.14	59	12	102	10	255	29.2
4.07346	-5.20873	P04745	Alpha-amylase 1	AMY1A	Carbohydrate digestion and absorption;Starch and sucrose metabolism	63.794	36	12	77	12	511	57.7
2.04368	0.880804	Q7Z406	Myosin-14	MYH14	Tight junction;Viral myocarditis	63.448	7	14	157	3	1995	227.7
4.18719	2.15194	P07237	Protein disulfide-isomerase	P4HB	Protein processing in endoplasmic reticulum	62.255	34	12	76	12	508	57.1
2.81893	1.32138	Q16643	Drebrin	DBN1		61.52	29	11	87	11	649	71.4
0.426717	0.165631	P23246	Splicing factor proline- and glutamine-rich	SFPQ		60.65	21	12	121	11	707	76.1
3.49288	0.964362	P04083	Annexin A1	ANXA1		59.958	39	10	56	10	346	38.7
1.68649	1.74931	Q99832	T-complex protein 1 subunit eta	CCT7		59.712	27	10	67	10	543	59.3
3.26756	2.19527	O43175	D-3-phosphoglycerate dehydrogenase	PHGDH	Glycine, serine and threonine metabolism;Methane metabolism	59.693	23	10	56	10	533	56.6
2.72578	2.13363	Q9Y4L1	Hypoxia up-regulated protein 1	HYOU1	Protein processing in endoplasmic reticulum	58.648	18	12	47	12	999	111.3
2.10977	1.00851	P61978	Heterogeneous nuclear ribonucleoprotein K	HNRNPK	Spliceosome	58.212	34	11	70	11	463	50.9
1.38041	0.833358	P12814	Alpha-actinin-1	ACTN1	Adherens junction;Amoebiasis;Arrhythmogenic right ventricular cardiomyopathy (ARVC);Focal adhesion;Leukocyte transendothelial migration;Regulation of actin cytoskeleton;Systemic lupus erythematosus;Tight junction	57.997	18	12	73	6	892	103
1.1862	0.584104	P40926	Malate dehydrogenase mitochondrial	MDH2	Carbon fixation in photosynthetic organisms;Citrate cycle (TCA cycle);Glyoxylate and dicarboxylate metabolism;Pyruvate metabolism	57.489	40	10	107	10	338	35.5
1.63345	1.03338	P51149	Ras-related protein Rab-7a	RAB7A	Amoebiasis;Endocytosis;ko05152;Phagosome	57.456	57	11	73	11	207	23.5
0.953584	0.980528	P05023	Sodium/potassium-transporting ATPase subunit alpha-1	ATP1A1	Aldosterone-regulated sodium reabsorption;Bile secretion;Carbohydrate digestion and absorption;Cardiac muscle contraction;Endocrine and other factor-regulated calcium reabsorption;Gastric acid secretion;Mineral absorption;Pancreatic secretion;Protein digestion and absorption;Proximal tubule bicarbonate reclamation;Salivary secretion	57.141	17	12	53	12	1023	112.8
1.56456	1.38997	P78527	DNA-dependent protein kinase catalytic subunit	PRKDC	Cell cycle;Non-homologous end-joining	56.711	6	18	38	18	4128	468.8
3.3262	1.47262	Q12965	Unconventional myosin-Ie	MYO1E		56.413	16	13	75	13	1108	127
0.368116	0.107309	Q00839	Heterogeneous nuclear ribonucleoprotein U	HNRNPU	Spliceosome	56.178	14	8	116	8	825	90.5
3.22379	0.929499	P08865	40S ribosomal protein SA	RPSA	Ribosome	56.076	49	11	87	11	295	32.8
0.740299	0.712501	P12956	X-ray repair cross-complementing protein 6	XRCC6	Non-homologous end-joining	54.472	27	12	68	12	609	69.8
2.32612	2.06367	P62937	Peptidyl-prolyl cis-trans isomerase A	PPIA		54.188	57	8	69	8	165	18
2.36374	1.116	P22061	Protein-L-isoaspartate(D-aspartate) O-methyltransferase	PCMT1		54.06	44	8	80	8	227	24.6
3.47115	1.02346	P63244	Receptor of activated protein C kinase 1	RACK1	Measles	53.587	30	7	85	7	317	35.1
1.0634	0.550692	P52907	F-actin-capping protein subunit alpha-1	CAPZA1		53.272	48	8	49	6	286	32.9
1.05584	3.19167	P30101	Protein disulfide-isomerase A3	PDIA3	Antigen processing and presentation;Protein processing in endoplasmic reticulum	53.171	30	12	49	12	505	56.7
0.676784	0.396493	P19338	Nucleolin	NCL	Pathogenic Escherichia coli infection	52.355	20	11	117	11	710	76.6
1.7228	1.3233	P40227	T-complex protein 1 subunit zeta	CCT6A		52.144	31	11	52	11	531	58
1.45522	1.38997	Q7KZF4	Staphylococcal nuclease domain-containing protein 1	SND1		52.11	19	12	41	12	910	101.9
1.41262	1.60398	P06396	Gelsolin	GSN	Fc gamma R-mediated phagocytosis;Regulation of actin cytoskeleton	51.948	21	10	48	10	782	85.6
3.82515	2.13609	P31947	14-3-3 protein sigma	SFN	Aldosterone-regulated sodium reabsorption;Cell cycle;p53 signaling pathway	51.815	42	10	92	7	248	27.8
1.75804	1.32998	P52597	Heterogeneous nuclear ribonucleoprotein F	HNRNPF		51.359	31	9	51	7	415	45.6
1.34469	3.34037	Q15365	Poly(rC)-binding protein 1	PCBP1	Spliceosome	51.076	24	6	36	4	356	37.5
3.685	1.27341	Q14974	Importin subunit beta-1	KPNB1	RNA transport	50.858	17	11	72	11	876	97.1
1.18608	1.3023	Q12905	Interleukin enhancer-binding factor 2	ILF2		50.707	38	9	64	9	390	43
2.12158	1.4698	Q3ZCM7	Tubulin beta-8 chain	TUBB8	Gap junction;Pathogenic Escherichia coli infection;Phagosome	50.688	18	5	132	1	444	49.7
5.03797	-4.64503	P05164	Myeloperoxidase	MPO	Phagosome	50.247	19	11	40	11	745	83.8
0.536936	0.354056	P07195	L-lactate dehydrogenase B chain	LDHB	Cysteine and methionine metabolism;Glycolysis / Gluconeogenesis;Propanoate metabolism;Pyruvate metabolism	48.342	34	9	78	8	334	36.6
1.68586	0.87157	P00338	L-lactate dehydrogenase A chain	LDHA	Cysteine and methionine metabolism;Glycolysis / Gluconeogenesis;Propanoate metabolism;Pyruvate metabolism	47.859	35	11	90	10	332	36.7
2.21034	1.93793	O15144	Actin-related protein 2/3 complex subunit 2	ARPC2	Bacterial invasion of epithelial cells;Fc gamma R-mediated phagocytosis;Pathogenic Escherichia coli infection;Regulation of actin cytoskeleton;Shigellosis	47.505	44	10	43	10	300	34.3
2.38261	2.79409	P61160	Actin-related protein 2	ACTR2		47.496	28	8	44	8	394	44.7
1.99039	1.92712	Q99536	Synaptic vesicle membrane protein VAT-1 homolog	VAT1		47.431	33	8	46	8	393	41.9
1.65437	1.36316	P49368	T-complex protein 1 subunit gamma	CCT3		47.379	27	12	48	12	545	60.5
1.50085	1.35296	P00558	Phosphoglycerate kinase 1	PGK1	Carbon fixation in photosynthetic organisms;Glycolysis / Gluconeogenesis	46.847	29	8	55	8	417	44.6
1.99465	2.94074	O75369	Filamin-B	FLNB	Focal adhesion;MAPK signaling pathway	46.566	10	17	42	14	2602	278
2.12427	0.677638	P62701	40S ribosomal protein S4 X isoform	RPS4X	Ribosome	46.322	41	10	104	6	263	29.6
0.884978	0.382797	P62829	60S ribosomal protein L23	RPL23	Ribosome	46.275	51	5	81	5	140	14.9
3.07232	1.20764	P02042	Hemoglobin subunit delta	HBD	African trypanosomiasis;Malaria	46.184	54	7	53	2	147	16
2.73379	1.5516	P31946	14-3-3 protein beta/alpha	YWHAB	Cell cycle;Neurotrophin signaling pathway;Oocyte meiosis	45.443	45	9	83	5	246	28.1
2.61251	0.872857	P23396	40S ribosomal protein S3	RPS3	Ribosome	45.313	57	11	85	11	243	26.7
2.3427	2.06656	P35222	Catenin beta-1	CTNNB1	Adherens junction;Arrhythmogenic right ventricular cardiomyopathy (ARVC);Bacterial invasion of epithelial cells;Basal cell carcinoma;Colorectal cancer;Endometrial cancer;Focal adhesion;Leukocyte transendothelial migration;Melanogenesis;Pathogenic Escherichia coli infection;Pathways in cancer;Prostate cancer;Thyroid cancer;Tight junction;Wnt signaling pathway	45.235	19	11	46	9	781	85.4
1.12922	0.852017	P07339	Cathepsin D	CTSD	ko05152;Lysosome	45.155	23	7	63	7	412	44.5
2.79764	-1.0865	P06702	Protein S100-A9	S100A9		44.903	56	5	144	5	114	13.2
2.05889	1.41766	P60174	Triosephosphate isomerase	TPI1	Carbon fixation in photosynthetic organisms;Fructose and mannose metabolism;Glycolysis / Gluconeogenesis;Inositol phosphate metabolism	44.022	48	10	44	10	286	30.8
1.57305	0.99754	P47756	F-actin-capping protein subunit beta	CAPZB		43.991	28	7	53	7	277	31.3
1.791	1.54335	P61158	Actin-related protein 3	ACTR3		43.857	28	9	60	9	418	47.3
1.85461	2.96937	P51148	Ras-related protein Rab-5C	RAB5C	Amoebiasis;Endocytosis;ko05152;Phagosome;Vasopressin-regulated water reabsorption	43.178	54	8	34	6	216	23.5
1.9136	1.26666	O94832	Unconventional myosin-Id	MYO1D		41.882	16	12	50	12	1006	116.1
1.37492	0.586297	P17066	Heat shock 70 kDa protein 6	HSPA6	Antigen processing and presentation;Endocytosis;MAPK signaling pathway;Measles;Protein processing in endoplasmic reticulum;Spliceosome;Toxoplasmosis	41.861	14	6	94	1	643	71
1.53169	3.02193	P50395	Rab GDP dissociation inhibitor beta	GDI2		41.726	23	7	30	4	445	50.6
1.3092	2.05329	Q92598	Heat shock protein 105 kDa	HSPH1	Protein processing in endoplasmic reticulum	41.624	19	11	44	11	858	96.8
1.36517	0.702585	P05089	Arginase-1	ARG1	Amoebiasis;Arginine and proline metabolism	41.265	37	9	50	9	322	34.7
0.866721	1.65043	Q9Y230	RuvB-like 2	RUVBL2		40.926	27	10	43	10	463	51.1
0.898862	1.23699	Q9Y490	Talin-1	TLN1	Focal adhesion	40.548	5	10	38	10	2541	269.6
3.73027	1.5592	P27348	14-3-3 protein theta	YWHAQ	Cell cycle;Neurotrophin signaling pathway;Oocyte meiosis	40.012	37	8	87	5	245	27.7
3.47225	0.968964	P55084	Trifunctional enzyme subunit beta mitochondrial	HADHB	Benzoate degradation;Fatty acid elongation in mitochondria;Fatty acid metabolism;Valine, leucine and isoleucine degradation	39.847	23	10	68	10	474	51.3
1.65858	1.75434	O75396	Vesicle-trafficking protein SEC22b	SEC22B	Phagosome;SNARE interactions in vesicular transport	39.233	34	6	37	6	215	24.6
2.02518	3.2003	Q15366	Poly(rC)-binding protein 2	PCBP2		38.939	21	5	29	3	365	38.6
2.2907	1.51477	P09972	Fructose-bisphosphate aldolase C	ALDOC	Carbon fixation in photosynthetic organisms;Fructose and mannose metabolism;Glycolysis / Gluconeogenesis;Pentose phosphate pathway	38.821	15	4	43	4	364	39.4
2.17256	0.730882	Q92841	Probable ATP-dependent RNA helicase DDX17	DDX17		38.703	15	9	61	6	729	80.2
0.72691	1.19499	Q99714	3-hydroxyacyl-CoA dehydrogenase type-2	HSD17B10	Alzheimer's disease;Valine, leucine and isoleucine degradation	38.154	48	7	29	7	261	26.9
1.16432	-0.613907	P05109	Protein S100-A8	S100A8		37.61	63	6	152	6	93	10.8
1.47355	0.444272	Q5QNW6	Histone H2B type 2-F	HIST2H2BF	Systemic lupus erythematosus	37.424	28	3	83	3	126	13.9
1.86689	1.69227	Q14247	Src substrate cortactin	CTTN	Bacterial invasion of epithelial cells;Pathogenic Escherichia coli infection;Shigellosis;Tight junction	37.413	23	10	33	10	550	61.5
1.39755	0.797439	Q92945	Far upstream element-binding protein 2	KHSRP		37.036	17	9	57	9	711	73.1
1.59638	1.05664	P31943	Heterogeneous nuclear ribonucleoprotein H	HNRNPH1		36.959	21	6	42	2	449	49.2
2.12189	2.30827	P06744	Glucose-6-phosphate isomerase	GPI	Amino sugar and nucleotide sugar metabolism;Glycolysis / Gluconeogenesis;Pentose phosphate pathway;Starch and sucrose metabolism	36.957	13	5	33	5	558	63.1
1.69791	1.09053	P07737	Profilin-1	PFN1	Regulation of actin cytoskeleton;Shigellosis	36.907	56	6	65	6	140	15
1.78722	1.78663	P23528	Cofilin-1	CFL1	Axon guidance;Fc gamma R-mediated phagocytosis;Regulation of actin cytoskeleton	36.814	50	7	43	7	166	18.5
2.36042	2.15178	P04843	Dolichyl-diphosphooligosaccharide--protein glycosyltransferase subunit 1	RPN1	N-Glycan biosynthesis;Protein processing in endoplasmic reticulum;Various types of N-glycan biosynthesis	36.799	25	10	42	10	607	68.5
0.862243	0.830618	Q86V81	THO complex subunit 4	ALYREF	mRNA surveillance pathway;RNA transport;Spliceosome	36.231	35	5	22	5	257	26.9
2.76136	3.26163	P05091	Aldehyde dehydrogenase mitochondrial	ALDH2	Arginine and proline metabolism;Ascorbate and aldarate metabolism;beta-Alanine metabolism;Chloroalkane and chloroalkene degradation;Fatty acid metabolism;Glycerolipid metabolism;Glycolysis / Gluconeogenesis;Histidine metabolism;Limonene and pinene degradation;Lysine degradation;Pentose and glucuronate interconversions;Propanoate metabolism;Pyruvate metabolism;Tryptophan metabolism;Valine, leucine…	35.883	25	9	20	9	517	56.3
2.1042	3.08194	Q13045	Protein flightless-1 homolog	FLII		35.859	9	9	20	9	1269	144.7
1.77428	2.15314	Q9Y265	RuvB-like 1	RUVBL1	Wnt signaling pathway	35.457	30	9	35	9	456	50.2
2.76135	1.83062	O00154	Cytosolic acyl coenzyme A thioester hydrolase	ACOT7	Biosynthesis of unsaturated fatty acids	35.429	18	5	28	5	380	41.8
2.57105	1.70516	P09104	Gamma-enolase	ENO2	Glycolysis / Gluconeogenesis;Methane metabolism;RNA degradation	35.217	21	6	43	4	434	47.2
2.33788	1.37643	P51991	Heterogeneous nuclear ribonucleoprotein A3	HNRNPA3	Spliceosome	35.072	22	6	25	6	378	39.6
2.81857	1.71733	O00231	26S proteasome non-ATPase regulatory subunit 11	PSMD11	Proteasome	34.965	25	8	34	8	422	47.4
2.44448	2.1458	Q01469	Fatty acid-binding protein 5	FABP5	PPAR signaling pathway	34.939	55	7	48	7	135	15.2
1.20239	0.971704	P34897	Serine hydroxymethyltransferase mitochondrial	SHMT2	Cyanoamino acid metabolism;Glycine, serine and threonine metabolism;Methane metabolism;One carbon pool by folate	34.898	21	8	43	8	504	56
2.24201	3.40715	P52292	Importin subunit alpha-1	KPNA2		34.893	22	7	24	7	529	57.8
1.65206	1.88129	P27694	Replication protein A 70 kDa DNA-binding subunit	RPA1	DNA replication;Homologous recombination;Mismatch repair;Nucleotide excision repair	34.851	17	7	24	7	616	68.1
1.67296	1.94336	P47755	F-actin-capping protein subunit alpha-2	CAPZA2		34.634	50	9	31	7	286	32.9
0.569216	0.282666	Q14103	Heterogeneous nuclear ribonucleoprotein D0	HNRNPD		34.536	21	6	40	5	355	38.4
0.367003	0.194987	Q15717	ELAV-like protein 1	ELAVL1		34.44	23	6	43	6	326	36.1
2.26553	2.11328	P24752	Acetyl-CoA acetyltransferase mitochondrial	ACAT1	Benzoate degradation;Butanoate metabolism;Carbon fixation pathways in prokaryotes;Fatty acid metabolism;Glyoxylate and dicarboxylate metabolism;Lysine degradation;Propanoate metabolism;Pyruvate metabolism;Synthesis and degradation of ketone bodies;Terpenoid backbone biosynthesis;Tryptophan metabolism;Two-component system;Valine, leucine and isoleucine degradation	34.162	28	8	26	8	427	45.2
2.52765	2.57142	P21281	V-type proton ATPase subunit B brain isoform	ATP6V1B2	Collecting duct acid secretion;Epithelial cell signaling in Helicobacter pylori infection;Oxidative phosphorylation;Phagosome;Rheumatoid arthritis;Vibrio cholerae infection	34.104	24	9	27	9	511	56.5
3.82039	1.26703	Q06830	Peroxiredoxin-1	PRDX1	Peroxisome	33.982	42	9	102	7	199	22.1
1.10988	0.740797	Q14956	Transmembrane glycoprotein NMB	GPNMB		33.811	8	3	34	3	572	63.9
1.59944	-1.24082	P02647	Apolipoprotein A-I	APOA1	African trypanosomiasis;Fat digestion and absorption;PPAR signaling pathway;Vitamin digestion and absorption	33.598	34	9	37	9	267	30.8
2.40825	2.25163	P62820	Ras-related protein Rab-1A	RAB1A		33.374	52	7	28	3	205	22.7
3.08031	1.70621	P61981	14-3-3 protein gamma	YWHAG	Cell cycle;Neurotrophin signaling pathway;Oocyte meiosis	33.205	36	8	72	4	247	28.3
3.98562	4.42147	P04792	Heat shock protein beta-1	HSPB1	Amoebiasis;MAPK signaling pathway;VEGF signaling pathway	33.112	69	9	33	9	205	22.8
1.24427	2.87643	Q14697	Neutral alpha-glucosidase AB	GANAB	N-Glycan biosynthesis;Protein processing in endoplasmic reticulum	33.095	10	6	27	6	944	106.8
2.51001	3.41317	P31150	Rab GDP dissociation inhibitor alpha	GDI1		33.068	24	7	18	4	447	50.6
1.31586	0.881285	P52209	6-phosphogluconate dehydrogenase decarboxylating	PGD	Glutathione metabolism;Pentose phosphate pathway	32.765	16	6	20	6	483	53.1
3.45402	1.64445	O00571	ATP-dependent RNA helicase DDX3X	DDX3X	RIG-I-like receptor signaling pathway	32.73	18	9	41	8	662	73.2
1.68697	2.04309	P16152	Carbonyl reductase [NADPH] 1	CBR1	Arachidonic acid metabolism	32.563	35	7	33	5	277	30.4
2.34544	0.625714	P17844	Probable ATP-dependent RNA helicase DDX5	DDX5	Spliceosome	32.477	18	8	56	5	614	69.1
1.24474	2.4639	P02786	Transferrin receptor protein 1	TFRC	Endocytosis;Hematopoietic cell lineage;Phagosome	32.474	20	12	28	12	760	84.8
2.08864	0.650428	P23284	Peptidyl-prolyl cis-trans isomerase B	PPIB		32.457	33	7	62	7	216	23.7
0.981971	1.14432	P43243	Matrin-3	MATR3		32.303	15	8	32	8	847	94.6
2.86629	2.96896	P61204	ADP-ribosylation factor 3	ARF3		32.113	55	8	34	4	181	20.6
1.52368	0.968964	P13667	Protein disulfide-isomerase A4	PDIA4	Protein processing in endoplasmic reticulum;Vibrio cholerae infection	31.763	18	9	33	9	645	72.9
2.14801	1.47168	P16615	Sarcoplasmic/endoplasmic reticulum calcium ATPase 2	ATP2A2	Alzheimer's disease;Calcium signaling pathway;Pancreatic secretion	31.482	12	9	33	9	1042	114.7
1.08466	2.0148	Q13765	Nascent polypeptide-associated complex subunit alpha	NACA		31.137	26	4	28	3	215	23.4
1.51075	1.76914	Q9UQ80	Proliferation-associated protein 2G4	PA2G4		31.024	28	10	38	10	394	43.8
1.90277	2.27903	O75390	Citrate synthase mitochondrial	CS	Citrate cycle (TCA cycle);Glyoxylate and dicarboxylate metabolism	30.654	16	6	26	6	466	51.7
1.67562	2.60982	P62140	Serine/threonine-protein phosphatase PP1-beta catalytic subunit	PPP1CB	Focal adhesion;Insulin signaling pathway;Long-term potentiation;Meiosis - yeast;Oocyte meiosis;Regulation of actin cytoskeleton;Vascular smooth muscle contraction	30.633	31	7	20	4	327	37.2
4.15312	1.72968	Q04917	14-3-3 protein eta	YWHAH	Cell cycle;Neurotrophin signaling pathway;Oocyte meiosis	30.622	33	7	65	4	246	28.2
5.49068	2.73322	P62495	Eukaryotic peptide chain release factor subunit 1	ETF1	mRNA surveillance pathway	30.238	20	7	23	7	437	49
1.53002	2.43078	P40925	Malate dehydrogenase cytoplasmic	MDH1	Carbon fixation in photosynthetic organisms;Citrate cycle (TCA cycle);Glyoxylate and dicarboxylate metabolism;Proximal tubule bicarbonate reclamation;Pyruvate metabolism	30.121	24	6	36	6	334	36.4
1.61418	1.77398	P38606	V-type proton ATPase catalytic subunit A	ATP6V1A	Collecting duct acid secretion;Epithelial cell signaling in Helicobacter pylori infection;Oxidative phosphorylation;Phagosome;Rheumatoid arthritis;Vibrio cholerae infection	30.101	15	6	25	6	617	68.3
1.1853	2.2608	O14980	Exportin-1	XPO1	Ribosome biogenesis in eukaryotes;RNA transport	29.921	11	8	18	8	1071	123.3
1.42064	1.66667	P39656	Dolichyl-diphosphooligosaccharide--protein glycosyltransferase 48 kDa subunit	DDOST	N-Glycan biosynthesis;Protein processing in endoplasmic reticulum;Various types of N-glycan biosynthesis	29.814	21	7	27	7	456	50.8
1.64216	1.09912	P27824	Calnexin	CANX	Antigen processing and presentation;Phagosome;Protein processing in endoplasmic reticulum	29.797	14	7	52	7	592	67.5
1.84551	1.33333	Q04837	Single-stranded DNA-binding protein mitochondrial	SSBP1	DNA replication;Homologous recombination;Mismatch repair	29.683	43	5	31	5	148	17.2
2.43437	2.92977	Q9HD67	Unconventional myosin-X	MYO10	Fc gamma R-mediated phagocytosis	29.607	8	10	16	10	2058	237.2
3.116	1.96896	Q92614	Unconventional myosin-XVIIIa	MYO18A		29.514	4	6	15	6	2054	233
2.57749	2.32576	Q9NYL9	Tropomodulin-3	TMOD3		29.502	27	7	29	7	352	39.6
2.22083	1.62808	Q9Y262	Eukaryotic translation initiation factor 3 subunit L	EIF3L		29.501	18	7	19	7	564	66.7
3.55465	3.64552	O60437	Periplakin	PPL		28.924	6	8	14	8	1756	204.6
0.990768	-0.574155	Q5D862	Filaggrin-2	FLG2		28.758	6	6	43	6	2391	247.9
2.37591	2.93583	P17980	26S proteasome regulatory subunit 6A	PSMC3	Proteasome	28.485	26	7	20	7	439	49.2
2.98682	3.14505	P67809	Nuclease-sensitive element-binding protein 1	YBX1		28.139	23	4	18	4	324	35.9
3.27157	2.37643	Q99798	Aconitate hydratase mitochondrial	ACO2	Carbon fixation pathways in prokaryotes;Citrate cycle (TCA cycle);Glyoxylate and dicarboxylate metabolism	28.067	14	7	19	7	780	85.4
1.34606	0.648286	P62805	Histone H4	HIST1H4A	Systemic lupus erythematosus	28.063	51	6	70	6	103	11.4
1.77528	2.53224	O00232	26S proteasome non-ATPase regulatory subunit 12	PSMD12	Proteasome	27.982	20	7	20	7	456	52.9
2.1978	2.82779	P46940	Ras GTPase-activating-like protein IQGAP1	IQGAP1	Regulation of actin cytoskeleton	27.908	9	9	13	9	1657	189.1
3.11311	3.22645	Q16531	DNA damage-binding protein 1	DDB1	Nucleotide excision repair;Ubiquitin mediated proteolysis	27.557	7	6	15	6	1140	126.9
0.778218	0.861654	Q96PK6	RNA-binding protein 14	RBM14		27.51	18	9	21	9	669	69.4
1.20352	2.49615	Q13263	Transcription intermediary factor 1-beta	TRIM28		27.48	17	8	22	8	835	88.5
1.10055	1.46411	Q9UHD8	Septin-9	SEPTIN9		27.185	17	8	24	8	586	65.4
2.14503	3.74013	Q9H0U4	Ras-related protein Rab-1B	RAB1B		27.161	39	5	16	1	201	22.2
1.25214	1.2049	P61764	Syntaxin-binding protein 1	STXBP1		27.015	13	7	24	7	594	67.5
0.109043	-0.282666	O95573	Long-chain-fatty-acid--CoA ligase 3	ACSL3	Adipocytokine signaling pathway;Fatty acid metabolism;Peroxisome;PPAR signaling pathway	26.832	20	10	14	10	720	80.4
1.15587	1.85387	P46060	Ran GTPase-activating protein 1	RANGAP1	RNA transport	26.743	18	8	17	8	587	63.5
1.7788	1.35345	P31151	Protein S100-A7	S100A7		26.654	54	5	43	5	101	11.5
1.80821	2.94353	O43242	26S proteasome non-ATPase regulatory subunit 3	PSMD3	Proteasome	26.65	16	7	21	7	534	60.9
1.32112	2.61381	P62191	26S proteasome regulatory subunit 4	PSMC1	Proteasome	26.529	21	6	24	6	440	49.2
0.810073	1.10731	Q12906	Interleukin enhancer-binding factor 3	ILF3		26.481	9	5	23	5	894	95.3
2.41909	2.49728	P18085	ADP-ribosylation factor 4	ARF4		26.413	48	7	26	3	180	20.5
2.41909	2.49728	P62195	26S proteasome regulatory subunit 8	PSMC5	Proteasome	26.194	23	6	26	6	406	45.6
1.19319	1.92712	Q08211	ATP-dependent RNA helicase A	DHX9		26.078	11	9	24	9	1270	140.9
1.92216	2.60732	P61221	ATP-binding cassette sub-family E member 1	ABCE1		26.058	13	6	16	6	599	67.3
1.43391	2.86934	P26639	Threonine--tRNA ligase cytoplasmic	TARS	Aminoacyl-tRNA biosynthesis	25.927	13	8	22	8	723	83.4
0.477663	1.15813	P32969	60S ribosomal protein L9	RPL9	Ribosome	25.869	55	6	18	6	192	21.9
0.391252	0.407464	P16403	Histone H1.2	HIST1H1C		25.687	24	7	78	7	213	21.4
0.759603	1.19499	P13010	X-ray repair cross-complementing protein 5	XRCC5	Non-homologous end-joining	25.58	10	6	25	6	732	82.7
2.97461	1.7408	P07910	Heterogeneous nuclear ribonucleoproteins C1/C2	HNRNPC	Spliceosome	25.541	16	4	30	4	306	33.7
2.38146	2.68125	Q9UJU6	Drebrin-like protein	DBNL		25.532	25	7	11	7	430	48.2
3.48032	0.870478	P26641	Elongation factor 1-gamma	EEF1G		25.442	19	6	51	6	437	50.1
4.48513	-3.85661	P02787	Serotransferrin	TF	Mineral absorption	25.411	14	8	23	8	698	77
1.3004	1.15424	P08195	4F2 cell-surface antigen heavy chain	SLC3A2	Protein digestion and absorption	25.268	13	7	34	7	630	68
2.12917	2.04309	P51659	Peroxisomal multifunctional enzyme type 2	HSD17B4	Peroxisome;Primary bile acid biosynthesis	25.142	17	8	20	8	736	79.6
1.56313	1.22813	P32119	Peroxiredoxin-2	PRDX2		25.133	24	5	56	4	198	21.9
1.4795	-1.13077	P12273	Prolactin-inducible protein	PIP		25.124	49	5	31	5	146	16.6
2.25296	2.22414	P47929	Galectin-7	LGALS7		25.054	30	3	54	3	136	15.1
1.38388	0.988595	P17643	56-dihydroxyindole-2-carboxylic acid oxidase	TYRP1	Melanogenesis;Tyrosine metabolism	25.024	15	5	23	5	537	60.7
2.24504	2.5791	P28074	Proteasome subunit beta type-5	PSMB5	Proteasome	24.959	32	6	12	6	263	28.5
1.06841	0.848107	P30040	Endoplasmic reticulum resident protein 29	ERP29	Protein processing in endoplasmic reticulum	24.85	28	6	25	6	261	29
1.42911	2.3332	Q15393	Splicing factor 3B subunit 3	SF3B3	Spliceosome	24.72	7	6	23	6	1217	135.5
2.4705	0.861654	P37840	Alpha-synuclein	SNCA	Alzheimer's disease;Parkinson's disease	24.537	43	5	17	5	140	14.5
1.92393	1.63563	P48681	Nestin	NES		24.518	5	6	20	6	1621	177.3
0.820855	0.717334	P69905	Hemoglobin subunit alpha	HBA1	African trypanosomiasis;Malaria	24.443	32	4	41	4	142	15.2
2.32013	2.88981	Q9BZZ5	Apoptosis inhibitor 5	API5		24.401	13	5	12	5	524	59
3.90167	4.0218	P19971	Thymidine phosphorylase	TYMP	Bladder cancer;Drug metabolism - other enzymes;Pyrimidine metabolism	24.289	20	7	15	7	482	49.9
2.60125	2.25163	P55884	Eukaryotic translation initiation factor 3 subunit B	EIF3B	RNA transport	24.261	13	8	22	8	814	92.4
0.35494	0.666667	P22735	Protein-glutamine gamma-glutamyltransferase K	TGM1		24.202	9	6	25	6	817	89.7
1.45825	2.53526	P11586	C-1-tetrahydrofolate synthase cytoplasmic	MTHFD1	One carbon pool by folate	24.183	9	7	25	7	935	101.5
0.237458	-0.203042	P99999	Cytochrome c	CYCS	Alzheimer's disease;Amyotrophic lateral sclerosis (ALS);Apoptosis;Colorectal cancer;Huntington's disease;ko05152;p53 signaling pathway;Parkinson's disease;Pathways in cancer;Small cell lung cancer;Toxoplasmosis;Viral myocarditis	24.077	48	4	87	3	105	11.7
1.61379	2.42278	P49720	Proteasome subunit beta type-3	PSMB3	Proteasome	24.066	23	3	15	3	205	22.9
1.44495	2.2647	P46783	40S ribosomal protein S10	RPS10	Ribosome	24.037	32	4	21	4	165	18.9
2.26687	3.06535	P60228	Eukaryotic translation initiation factor 3 subunit E	EIF3E	Hepatitis C;RNA transport	23.991	24	8	16	8	445	52.2
2.37545	0.629656	P09622	Dihydrolipoyl dehydrogenase mitochondrial	DLD	Citrate cycle (TCA cycle);Glycine, serine and threonine metabolism;Glycolysis / Gluconeogenesis;Pyruvate metabolism;Valine, leucine and isoleucine degradation	23.98	15	6	23	6	509	54.1
1.26883	1.19499	P20618	Proteasome subunit beta type-1	PSMB1	Proteasome	23.808	29	5	13	5	241	26.5
2.43847	-3.01077	P04279	Semenogelin-1	SEMG1		23.78	18	6	22	5	462	52.1
2.4325	2.19499	P29692	Elongation factor 1-delta	EEF1D		23.762	30	6	27	6	281	31.1
3.753	-3.05578	P14780	Matrix metalloproteinase-9	MMP9	Bladder cancer;Leukocyte transendothelial migration;Pathways in cancer	23.59	12	7	19	7	707	78.4
0.577728	0.699845	P09874	Poly [ADP-ribose] polymerase 1	PARP1	Base excision repair	23.466	10	7	29	7	1014	113
3.97845	2.48374	P15428	15-hydroxyprostaglandin dehydrogenase [NAD(+)]	HPGD		23.393	20	4	20	4	266	29
1.32403	1.33333	P40967	Melanocyte protein PMEL	PMEL		23.374	10	3	14	3	661	70.2
1.18837	1.55828	P33993	DNA replication licensing factor MCM7	MCM7	Cell cycle;Cell cycle - yeast;DNA replication;Meiosis - yeast	23.303	16	8	17	8	719	81.3
1.42595	1.19499	P56537	Eukaryotic translation initiation factor 6	EIF6	Ribosome biogenesis in eukaryotes	23.076	27	4	27	4	245	26.6
2.84138	0.949332	P27797	Calreticulin	CALR	Antigen processing and presentation;Chagas disease (American trypanosomiasis);Phagosome;Protein processing in endoplasmic reticulum	23.055	16	5	38	5	417	48.1
1.25997	2.31609	Q9Y608	Leucine-rich repeat flightless-interacting protein 2	LRRFIP2		23.033	7	4	16	4	721	82.1
0.119015	0.245655	P55060	Exportin-2	CSE1L		23.012	11	8	17	8	971	110.3
1.01909	1.43737	Q08554	Desmocollin-1	DSC1		22.997	6	4	19	4	894	99.9
1.73488	2.13077	Q99829	Copine-1	CPNE1		22.943	12	6	22	6	537	59
0.899181	1.92686	Q13347	Eukaryotic translation initiation factor 3 subunit I	EIF3I	RNA transport	22.798	26	7	23	7	325	36.5
1.13901	1.58496	P04844	Dolichyl-diphosphooligosaccharide--protein glycosyltransferase subunit 2	RPN2	N-Glycan biosynthesis;Protein processing in endoplasmic reticulum;Various types of N-glycan biosynthesis	22.756	17	7	24	7	631	69.2
0.867602	-1.59775	P08133	Annexin A6	ANXA6		22.68	14	7	19	7	673	75.8
0.838118	0.754345	Q13510	Acid ceramidase	ASAH1	Lysosome;Sphingolipid metabolism	22.67	19	6	30	6	395	44.6
1.0619	1.61345	Q15019	Septin-2	SEPTIN2		22.624	14	4	12	4	361	41.5
1.43063	1.75891	P11940	Polyadenylate-binding protein 1	PABPC1	mRNA surveillance pathway;RNA degradation;RNA transport	22.58	10	5	14	5	636	70.6
1.31239	1.26045	Q01844	RNA-binding protein EWS	EWSR1		22.487	9	4	31	4	656	68.4
2.51658	2.84466	P50454	Serpin H1	SERPINH1		22.445	19	5	18	5	418	46.4
1.08101	1.11275	P07954	Fumarate hydratase mitochondrial	FH	Carbon fixation pathways in prokaryotes;Citrate cycle (TCA cycle);Pathways in cancer;Renal cell carcinoma	22.271	22	6	18	6	510	54.6
0	1.58496	P61247	40S ribosomal protein S3a	RPS3A	Ribosome	22.261	16	4	24	4	264	29.9
1.38895	1.73322	P22234	Multifunctional protein ADE2	PAICS	Purine metabolism	22.137	21	6	27	6	425	47
3.55356	3.41974	Q01813	ATP-dependent 6-phosphofructokinase platelet type	PFKP	Fructose and mannose metabolism;Galactose metabolism;Glycolysis / Gluconeogenesis;Methane metabolism;Pentose phosphate pathway	22.107	12	7	23	5	784	85.5
0.731993	0.421012	P62263	40S ribosomal protein S14	RPS14	Ribosome	21.961	30	4	37	4	151	16.3
1.92229	3.11899	Q13011	Delta(35)-Delta(24)-dienoyl-CoA isomerase mitochondrial	ECH1	Peroxisome	21.482	20	4	13	4	328	35.8
1.53676	2.68445	P25205	DNA replication licensing factor MCM3	MCM3	Cell cycle;Cell cycle - yeast;DNA replication;Meiosis - yeast	21.443	12	7	19	7	808	90.9
1.61457	2.662	P35998	26S proteasome regulatory subunit 7	PSMC2	Proteasome	21.166	16	5	20	5	433	48.6
3.01183	-2.97849	P01023	Alpha-2-macroglobulin	A2M	Complement and coagulation cascades	21.13	8	8	14	8	1474	163.2
1.4982	1.04309	P00505	Aspartate aminotransferase mitochondrial	GOT2	Alanine, aspartate and glutamate metabolism;Arginine and proline metabolism;Cysteine and methionine metabolism;Fat digestion and absorption;Phenylalanine metabolism;Phenylalanine, tyrosine and tryptophan biosynthesis;Tyrosine metabolism	21.04	12	4	27	4	430	47.5
0.827647	0.943358	O95373	Importin-7	IPO7		20.896	8	6	19	6	1038	119.4
1.96196	2.29383	A8K2U0	Alpha-2-macroglobulin-like protein 1	A2ML1		20.791	7	7	13	7	1454	161
1.93351	0.861654	P38159	RNA-binding motif protein X chromosome	RBMX	Spliceosome	20.785	17	6	31	6	391	42.3
1.55743	2.56258	P67936	Tropomyosin alpha-4 chain	TPM4	Cardiac muscle contraction;Dilated cardiomyopathy;Hypertrophic cardiomyopathy (HCM)	20.749	19	6	19	4	248	28.5
2.21887	1.83062	P23526	Adenosylhomocysteinase	AHCY	Cysteine and methionine metabolism	20.732	20	7	22	7	432	47.7
1.97279	1.34325	O14818	Proteasome subunit alpha type-7	PSMA7	Proteasome	20.717	33	5	31	5	248	27.9
4.55956	4.03052	P26038	Moesin	MSN	Leukocyte transendothelial migration;Measles;Regulation of actin cytoskeleton	20.609	11	5	21	3	577	67.8
1.2991	2.3694	P52272	Heterogeneous nuclear ribonucleoprotein M	HNRNPM	Spliceosome	20.462	12	6	30	6	730	77.5
2.32709	2.38998	Q8WVV4	Protein POF1B	POF1B		20.421	13	7	20	7	589	68
2.20645	1.52832	P18754	Regulator of chromosome condensation	RCC1		20.352	22	6	12	6	421	44.9
1.73209	1.79744	P30048	Thioredoxin-dependent peroxide reductase mitochondrial	PRDX3		20.139	21	5	25	5	256	27.7
1.46662	1.91232	P63010	AP-2 complex subunit beta	AP2B1	Endocrine and other factor-regulated calcium reabsorption;Endocytosis;Huntington's disease	20.095	7	5	22	1	937	104.5
0.735385	1.37643	Q13835	Plakophilin-1	PKP1		19.747	10	6	20	6	747	82.8
0.760874	1.78689	P26640	Valine--tRNA ligase	VARS	Aminoacyl-tRNA biosynthesis;Valine, leucine and isoleucine biosynthesis	19.72	7	6	16	6	1264	140.4
1.25699	0.773976	P50502	Hsc70-interacting protein	ST13		19.717	13	4	19	4	369	41.3
1.95607	3.00361	P13797	Plastin-3	PLS3		19.548	13	6	14	6	630	70.8
1.48191	1.77398	Q10567	AP-1 complex subunit beta-1	AP1B1	Lysosome	19.531	7	5	20	1	949	104.6
1.36491	2.08615	Q04637	Eukaryotic translation initiation factor 4 gamma 1	EIF4G1	RNA transport;Viral myocarditis	19.526	4	5	15	5	1599	175.4
1.8399	1.63563	P12004	Proliferating cell nuclear antigen	PCNA	Base excision repair;Cell cycle;DNA replication;Mismatch repair;Nucleotide excision repair	19.521	20	4	16	4	261	28.8
1.43078	1.85012	Q13148	TAR DNA-binding protein 43	TARDBP		19.513	15	4	11	4	414	44.7
1.05013	1.3023	P05198	Eukaryotic translation initiation factor 2 subunit 1	EIF2S1	Hepatitis C;Measles;Protein processing in endoplasmic reticulum;RNA transport	19.337	19	4	16	4	315	36.1
1.86141	1.70976	Q15417	Calponin-3	CNN3		19.334	24	6	21	6	329	36.4
1.58128	2.11689	Q99623	Prohibitin-2	PHB2		19.325	21	5	17	5	299	33.3
2.08577	2.14025	P36873	Serine/threonine-protein phosphatase PP1-gamma catalytic subunit	PPP1CC	Focal adhesion;Insulin signaling pathway;Long-term potentiation;Meiosis - yeast;Oocyte meiosis;Regulation of actin cytoskeleton;Vascular smooth muscle contraction	19.321	18	4	12	1	323	37
2.19441	0.723308	Q13151	Heterogeneous nuclear ribonucleoprotein A0	HNRNPA0		19.317	16	3	16	3	305	30.8
1.26937	2.4814	O00410	Importin-5	IPO5		19.312	8	7	17	7	1097	123.6
0.730994	1.01963	Q07021	Complement component 1 Q subcomponent-binding protein mitochondrial	C1QBP		19.194	17	3	18	3	282	31.3
1.24627	1.6225	P31948	Stress-induced-phosphoprotein 1	STIP1	Prion diseases	19.12	11	5	21	5	543	62.6
2.0114	2.2959	O00116	Alkyldihydroxyacetonephosphate synthase peroxisomal	AGPS	Ether lipid metabolism;Peroxisome	19.07	11	5	11	5	658	72.9
0.899244	1.62511	P62136	Serine/threonine-protein phosphatase PP1-alpha catalytic subunit	PPP1CA	Focal adhesion;Insulin signaling pathway;Long-term potentiation;Meiosis - yeast;Oocyte meiosis;Regulation of actin cytoskeleton;Vascular smooth muscle contraction	18.974	16	4	14	1	330	37.5
1.24575	2.19118	O15400	Syntaxin-7	STX7	Phagosome;SNARE interactions in vesicular transport	18.968	28	5	10	5	261	29.8
0.392134	0.666667	O60506	Heterogeneous nuclear ribonucleoprotein Q	SYNCRIP		18.92	12	6	21	4	623	69.6
1.91818	2.41609	Q96EP5	DAZ-associated protein 1	DAZAP1	mRNA surveillance pathway	18.861	11	3	9	3	407	43.4
0.054971	0.0506676	P31944	Caspase-14	CASP14		18.829	26	5	28	5	242	27.7
1.55335	0.791465	Q9Y3Y2	Chromatin target of PRMT1 protein	CHTOP		18.698	10	2	25	2	248	26.4
1.15075	-1.84631	P09525	Annexin A4	ANXA4		18.55	22	5	14	5	319	35.9
1.91901	2.81783	P06753	Tropomyosin alpha-3 chain	TPM3	Cardiac muscle contraction;Dilated cardiomyopathy;Hypertrophic cardiomyopathy (HCM);Pathways in cancer;Thyroid cancer	18.527	15	6	25	4	285	32.9
1.12881	0.486477	Q16777	Histone H2A type 2-C	HIST2H2AC	Systemic lupus erythematosus	18.422	27	3	46	1	129	14
1.71051	2.7703	P13489	Ribonuclease inhibitor	RNH1		18.389	11	4	16	4	461	49.9
2.73822	3.69599	Q01581	Hydroxymethylglutaryl-CoA synthase cytoplasmic	HMGCS1	Butanoate metabolism;Synthesis and degradation of ketone bodies;Terpenoid backbone biosynthesis;Valine, leucine and isoleucine degradation	18.214	15	6	15	6	520	57.3
1.94431	2.19942	P13995	Bifunctional methylenetetrahydrofolate dehydrogenase/cyclohydrolase mitochondrial	MTHFD2	One carbon pool by folate	18.145	13	3	12	3	350	37.9
1.03788	0.528321	O75874	Isocitrate dehydrogenase [NADP] cytoplasmic	IDH1	Carbon fixation pathways in prokaryotes;Citrate cycle (TCA cycle);Glutathione metabolism;Peroxisome	17.962	16	5	17	5	414	46.6
3.2201	3.48632	P07476	Involucrin	IVL		17.958	17	7	16	7	585	68.4
0.84371	1.94873	P14868	Aspartate--tRNA ligase cytoplasmic	DARS	Aminoacyl-tRNA biosynthesis	17.958	16	6	14	6	501	57.1
2.25443	2.67675	P15531	Nucleoside diphosphate kinase A	NME1	Purine metabolism;Pyrimidine metabolism	17.899	45	5	19	3	152	17.1
2.16916	2.74628	P19367	Hexokinase-1	HK1	Amino sugar and nucleotide sugar metabolism;Butirosin and neomycin biosynthesis;Carbohydrate digestion and absorption;Fructose and mannose metabolism;Galactose metabolism;Glycolysis / Gluconeogenesis;Insulin signaling pathway;Starch and sucrose metabolism;Streptomycin biosynthesis;Type II diabetes mellitus	17.664	8	6	13	5	917	102.4
0.819468	1.4487	P62241	40S ribosomal protein S8	RPS8	Ribosome	17.642	18	3	17	3	208	24.2
4.39504	-4.59945	P61626	Lysozyme C	LYZ	Salivary secretion	17.552	22	3	66	3	148	16.5
0.800512	1	P41091	Eukaryotic translation initiation factor 2 subunit 3	EIF2S3	RNA transport	17.499	12	3	10	3	472	51.1
2.13606	1.7837	O14828	Secretory carrier-associated membrane protein 3	SCAMP3		17.49	9	2	8	2	347	38.3
0.96152	2.34027	O15143	Actin-related protein 2/3 complex subunit 1B	ARPC1B	Bacterial invasion of epithelial cells;Fc gamma R-mediated phagocytosis;Pathogenic Escherichia coli infection;Regulation of actin cytoskeleton;Shigellosis	17.469	14	4	23	4	372	40.9
0.381397	0.883504	Q13867	Bleomycin hydrolase	BLMH		17.398	12	4	13	4	455	52.5
2.67902	-3.19466	Q96DA0	Zymogen granule protein 16 homolog B	ZG16B		17.385	31	5	12	5	208	22.7
1.4882	2.41242	Q02790	Peptidyl-prolyl cis-trans isomerase FKBP4	FKBP4		17.335	12	4	8	4	459	51.8
1.19288	1.63808	P55786	Puromycin-sensitive aminopeptidase	NPEPPS		17.259	7	5	13	5	919	103.2
1.42064	1.66667	P62249	40S ribosomal protein S16	RPS16	Ribosome	17.195	36	5	24	5	146	16.4
1.31419	0.49131	Q13283	Ras GTPase-activating protein-binding protein 1	G3BP1		17.146	15	5	24	5	466	52.1
2.07264	2.83922	Q9Y224	RNA transcription translation and transport factor protein	RTRAF		17.063	26	4	12	4	244	28.1
3.42421	2.52196	P36952	Serpin B5	SERPINB5	p53 signaling pathway	17.062	20	5	8	5	375	42.1
3.02342	3.42692	Q9NZH8	Interleukin-36 gamma	IL36G		17.059	38	5	15	5	169	18.7
0.805126	0.709761	Q12931	Heat shock protein 75 kDa mitochondrial	TRAP1		16.9	6	3	26	2	704	80.1
2.3837	3.44431	P15311	Ezrin	EZR	Gastric acid secretion;Leukocyte transendothelial migration;Pathogenic Escherichia coli infection;Regulation of actin cytoskeleton	16.887	9	5	17	3	586	69.4
1.15172	1.92211	Q9UNM6	26S proteasome non-ATPase regulatory subunit 13	PSMD13	Proteasome	16.689	14	3	10	3	376	42.9
2.29813	2.32659	P05387	60S acidic ribosomal protein P2	RPLP2	Ribosome	16.687	67	4	14	4	115	11.7
0.679248	0.912322	O00299	Chloride intracellular channel protein 1	CLIC1		16.662	29	4	17	4	241	26.9
2.07022	1.85506	P30044	Peroxiredoxin-5 mitochondrial	PRDX5	Peroxisome	16.611	18	3	8	3	214	22.1
1.20637	1.29854	Q9HAV4	Exportin-5	XPO5	RNA transport	16.465	6	5	6	5	1204	136.2
0.437231	0.904178	P13804	Electron transfer flavoprotein subunit alpha mitochondrial	ETFA		16.411	24	5	13	5	333	35.1
2.03891	1.8964	Q8WUM4	Programmed cell death 6-interacting protein	PDCD6IP	Endocytosis	16.33	5	3	8	3	868	96
1.69685	2.22815	P49588	Alanine--tRNA ligase cytoplasmic	AARS	Aminoacyl-tRNA biosynthesis	16.224	5	4	9	4	968	106.7
1.61816	2.38923	P14866	Heterogeneous nuclear ribonucleoprotein L	HNRNPL		16.219	15	6	18	6	589	64.1
2.20602	1.96896	P05388	60S acidic ribosomal protein P0	RPLP0	Ribosome	16.175	19	5	19	5	317	34.3
1.97477	2.00631	Q96QK1	Vacuolar protein sorting-associated protein 35	VPS35		16.039	7	4	9	4	796	91.6
1.75003	2.27457	Q8N1G4	Leucine-rich repeat-containing protein 47	LRRC47		15.984	13	5	7	5	583	63.4
2.99287	-2.83779	P08311	Cathepsin G	CTSG	Amoebiasis;Lysosome;Neuroactive ligand-receptor interaction;Renin-angiotensin system;Systemic lupus erythematosus	15.982	15	4	16	4	255	28.8
1.88195	-2.03667	P01009	Alpha-1-antitrypsin	SERPINA1	Complement and coagulation cascades	15.943	17	4	8	4	418	46.7
1.64903	1.49728	Q13637	Ras-related protein Rab-32	RAB32		15.919	20	4	15	4	225	25
1.88329	1.98429	P62333	26S proteasome regulatory subunit 10B	PSMC6	Proteasome	15.865	13	4	9	4	389	44.1
1.52748	1.62208	Q13838	Spliceosome RNA helicase DDX39B	DDX39B	mRNA surveillance pathway;RNA transport;Spliceosome	15.816	13	5	23	1	428	49
1.13901	1.58496	P26373	60S ribosomal protein L13	RPL13	Ribosome	15.815	15	3	24	3	211	24.2
1.20638	1.3023	P62847	40S ribosomal protein S24	RPS24	Ribosome	15.795	29	3	14	3	133	15.4
2.5214	2.81538	Q14498	RNA-binding protein 39	RBM39		15.761	11	4	9	4	530	59.3
1.842	1.44662	P14649	Myosin light chain 6B	MYL6B	Vascular smooth muscle contraction	15.76	20	4	33	2	208	22.8
1.54903	1.58496	Q13200	26S proteasome non-ATPase regulatory subunit 2	PSMD2	Proteasome	15.757	7	5	20	5	908	100.1
2.75121	2.64154	O60361	Putative nucleoside diphosphate kinase	NME2P1		15.68	33	3	19	1	137	15.5
1.02473	1.61329	O75828	Carbonyl reductase [NADPH] 3	CBR3	Arachidonic acid metabolism	15.657	13	3	10	1	277	30.8
1.92296	2.8753	P43358	Melanoma-associated antigen 4	MAGEA4		15.614	21	5	11	4	317	34.9
1.20012	1.80092	P49915	GMP synthase [glutamine-hydrolyzing]	GMPS	Drug metabolism - other enzymes;Purine metabolism	15.573	9	4	7	4	693	76.7
0.0616318	0.0566417	P62987	Ubiquitin-60S ribosomal protein L40	UBA52	Ribosome	15.509	27	3	39	3	128	14.7
1.18476	2.81967	Q8NC51	Plasminogen activator inhibitor 1 RNA-binding protein	SERBP1		15.494	11	3	13	3	408	44.9
3.23148	3.2752	P33121	Long-chain-fatty-acid--CoA ligase 1	ACSL1	Adipocytokine signaling pathway;Fatty acid metabolism;Peroxisome;PPAR signaling pathway	15.355	10	6	13	6	698	77.9
1.89928	2.51239	P38919	Eukaryotic initiation factor 4A-III	EIF4A3	mRNA surveillance pathway;RNA transport;Spliceosome	15.271	16	5	14	4	411	46.8
1.63555	1.25163	P62826	GTP-binding nuclear protein Ran	RAN	Ribosome biogenesis in eukaryotes;RNA transport	15.219	27	5	30	5	216	24.4
1.3036	2.44069	Q99436	Proteasome subunit beta type-7	PSMB7	Proteasome	15.12	21	4	9	4	277	29.9
1.78009	1.94097	Q86VP6	Cullin-associated NEDD8-dissociated protein 1	CAND1		15.119	5	5	12	5	1230	136.3
1.413	1.87313	Q9Y3I0	tRNA-splicing ligase RtcB homolog	RTCB		15.116	12	5	11	5	505	55.2
1.87551	1.52832	O75083	WD repeat-containing protein 1	WDR1		15.063	10	4	15	4	606	66.2
2.02804	-1.87523	P50995	Annexin A11	ANXA11		15.044	13	5	8	5	505	54.4
0.427243	0.666667	Q5JPE7	Nodal modulator 2	NOMO2		15.021	5	4	11	4	1267	139.4
1.88635	2.37714	P48444	Coatomer subunit delta	ARCN1		15.003	8	4	9	4	511	57.2
1.12758	0.653119	Q16181	Septin-7	SEPTIN7		14.978	14	4	26	4	437	50.6
1.19566	1.39109	Q9Y295	Developmentally-regulated GTP-binding protein 1	DRG1		14.935	19	5	12	5	367	40.5
3.25426	3.44789	P15559	NAD(P)H dehydrogenase [quinone] 1	NQO1		14.799	19	4	13	4	274	30.8
3.06379	3.04603	P43490	Nicotinamide phosphoribosyltransferase	NAMPT	Nicotinate and nicotinamide metabolism	14.799	13	4	8	4	491	55.5
0.319559	0.348131	P83731	60S ribosomal protein L24	RPL24	Ribosome	14.796	19	3	47	3	157	17.8
1.71027	1.13077	P22090	40S ribosomal protein S4 Y isoform 1	RPS4Y1	Ribosome	14.741	17	5	28	1	263	29.4
4.53551	3.21445	P31040	Succinate dehydrogenase [ubiquinone] flavoprotein subunit mitochondrial	SDHA	Alzheimer's disease;Citrate cycle (TCA cycle);Huntington's disease;Oxidative phosphorylation;Parkinson's disease	14.674	6	3	11	3	664	72.6
0.680186	1.26371	P61289	Proteasome activator complex subunit 3	PSME3	Antigen processing and presentation;Hepatitis C;Proteasome	14.652	20	4	12	4	254	29.5
1.29866	1.51477	O00148	ATP-dependent RNA helicase DDX39A	DDX39A		14.629	13	5	25	1	427	49.1
1.46474	1.53352	O14773	Tripeptidyl-peptidase 1	TPP1	Lysosome	14.564	8	2	5	2	563	61.2
0.935106	0.666667	Q9HCY8	Protein S100-A14	S100A14		14.544	25	2	8	2	104	11.7
1.71484	1.58684	P54819	Adenylate kinase 2 mitochondrial	AK2	Purine metabolism	14.531	33	5	10	5	239	26.5
1.17901	0.912322	P16401	Histone H1.5	HIST1H1B		14.516	22	4	35	4	226	22.6
1.77814	1.9454	P36871	Phosphoglucomutase-1	PGM1	Amino sugar and nucleotide sugar metabolism;Galactose metabolism;Glycolysis / Gluconeogenesis;Pentose phosphate pathway;Purine metabolism;Starch and sucrose metabolism;Streptomycin biosynthesis	14.459	11	4	7	4	562	61.4
1.7334	2.16981	P15927	Replication protein A 32 kDa subunit	RPA2	DNA replication;Homologous recombination;Mismatch repair;Nucleotide excision repair	14.412	10	2	6	2	270	29.2
1.5412	2.70654	Q09028	Histone-binding protein RBBP4	RBBP4		14.406	13	5	15	5	425	47.6
2.01964	-2.24434	Q02383	Semenogelin-2	SEMG2		14.381	13	4	13	3	582	65.4
0.901856	1.61272	Q12996	Cleavage stimulation factor subunit 3	CSTF3	mRNA surveillance pathway	14.358	7	4	9	4	717	82.9
2.09502	2.81127	Q92928	Putative Ras-related protein Rab-1C	RAB1C		14.268	27	4	14	1	201	22
1.15931	0.861654	P62269	40S ribosomal protein S18	RPS18	Ribosome	14.226	32	5	25	5	152	17.7
1.26883	1.19499	Q9Y266	Nuclear migration protein nudC	NUDC		14.165	14	4	13	4	331	38.2
4.16136	1.49728	P62244	40S ribosomal protein S15a	RPS15A	Ribosome	14.15	40	4	23	4	130	14.8
1.30636	0.666667	P55795	Heterogeneous nuclear ribonucleoprotein H2	HNRNPH2		14.079	14	4	18	1	449	49.2
2.42438	-3.08858	P31025	Lipocalin-1	LCN1		14.07	36	5	17	5	176	19.2
0.27423	0.589537	O60763	General vesicular transport factor p115	USO1		14.032	6	5	10	5	962	107.8
2.03984	2.23028	P30153	Serine/threonine-protein phosphatase 2A 65 kDa regulatory subunit A alpha isoform	PPP2R1A	Cell cycle - yeast;Chagas disease (American trypanosomiasis);Hepatitis C;Long-term depression;Meiosis - yeast;mRNA surveillance pathway;Oocyte meiosis;TGF-beta signaling pathway;Tight junction;Wnt signaling pathway	14.016	10	4	15	4	589	65.3
1.88401	1.9244	P61006	Ras-related protein Rab-8A	RAB8A	Pancreatic secretion	14.007	17	3	8	1	207	23.7
3.3648	2.46519	P12277	Creatine kinase B-type	CKB	Arginine and proline metabolism	13.95	8	2	6	2	381	42.6
0	0	O43390	Heterogeneous nuclear ribonucleoprotein R	HNRNPR		13.906	7	4	18	2	633	70.9
0.901025	-1.12087	Q9NP55	BPI fold-containing family A member 1	BPIFA1		13.887	18	3	6	3	256	26.7
1.14005	-1.99381	P13796	Plastin-2	LCP1		13.883	11	6	11	6	627	70.2
1.20638	1.3023	P18206	Vinculin	VCL	Adherens junction;Amoebiasis;Bacterial invasion of epithelial cells;Focal adhesion;Leukocyte transendothelial migration;Regulation of actin cytoskeleton;Shigellosis	13.881	7	6	14	6	1134	123.7
1.13614	1.48946	P28482	Mitogen-activated protein kinase 1	MAPK1	Acute myeloid leukemia;Adherens junction;Aldosterone-regulated sodium reabsorption;Alzheimer's disease;Axon guidance;B cell receptor signaling pathway;Bladder cancer;Chagas disease (American trypanosomiasis);Chemokine signaling pathway;Chronic myeloid leukemia;Colorectal cancer;Dorso-ventral axis formation;Endometrial cancer;ErbB signaling pathway;Fc epsilon RI signaling pathway;Fc gamma R-mediat…	13.858	13	4	12	4	360	41.4
1.49231	0.717334	P62280	40S ribosomal protein S11	RPS11	Ribosome	13.812	28	6	21	6	158	18.4
2.14211	2.85945	Q9NZT1	Calmodulin-like protein 5	CALML5	Alzheimer's disease;Calcium signaling pathway;Gastric acid secretion;Glioma;GnRH signaling pathway;Insulin signaling pathway;ko05152;Long-term potentiation;Melanogenesis;Neurotrophin signaling pathway;Olfactory transduction;Oocyte meiosis;Phosphatidylinositol signaling system;Phototransduction;Phototransduction - fly;Plant-pathogen interaction;Salivary secretion;Vascular smooth muscle contraction	13.789	52	5	9	5	146	15.9
1.13098	2.25102	P33992	DNA replication licensing factor MCM5	MCM5	Cell cycle;Cell cycle - yeast;DNA replication;Meiosis - yeast	13.672	9	5	17	5	734	82.2
0.360895	1.01651	Q96AE4	Far upstream element-binding protein 1	FUBP1		13.639	8	5	13	3	644	67.5
1.56589	1.40961	P12268	Inosine-5'-monophosphate dehydrogenase 2	IMPDH2	Drug metabolism - other enzymes;Purine metabolism	13.637	11	4	18	4	514	55.8
1.56629	2.13095	P49736	DNA replication licensing factor MCM2	MCM2	Cell cycle;Cell cycle - yeast;DNA replication;Meiosis - yeast	13.619	9	6	12	6	904	101.8
2.06532	2.86575	Q9H7Z7	Prostaglandin E synthase 2	PTGES2	Arachidonic acid metabolism	13.59	16	4	12	4	377	41.9
0.285236	0.333333	P56192	Methionine--tRNA ligase cytoplasmic	MARS	Aminoacyl-tRNA biosynthesis;Selenocompound metabolism	13.58	5	4	9	4	900	101.1
1.24658	1.25163	P43007	Neutral amino acid transporter A	SLC1A4		13.572	14	5	17	5	532	55.7
0.163942	-0.333333	P05549	Transcription factor AP-2-alpha	TFAP2A		13.53	13	5	20	5	437	48
1.44022	2.12067	Q99460	26S proteasome non-ATPase regulatory subunit 1	PSMD1	Proteasome	13.515	5	4	15	4	953	105.8
1.00752	1.5453	O60762	Dolichol-phosphate mannosyltransferase subunit 1	DPM1	N-Glycan biosynthesis	13.433	19	4	9	4	260	29.6
0.87172	0.723308	Q9HB71	Calcyclin-binding protein	CACYBP	Wnt signaling pathway	13.422	31	5	13	5	228	26.2
1.28307	-1.05664	P80188	Neutrophil gelatinase-associated lipocalin	LCN2		13.398	20	3	12	3	198	22.6
1.27879	1.99784	O75694	Nuclear pore complex protein Nup155	NUP155	RNA transport	13.379	5	4	7	4	1391	155.1
2.68878	-1.38997	P02675	Fibrinogen beta chain	FGB	Complement and coagulation cascades	13.371	11	4	11	4	491	55.9
2.06026	2.40612	O00303	Eukaryotic translation initiation factor 3 subunit F	EIF3F	RNA transport	13.331	11	3	10	3	357	37.5
1.31633	1.16395	Q9ULV4	Coronin-1C	CORO1C		13.308	6	2	16	2	474	53.2
2.44468	1.19499	Q6WCQ1	Myosin phosphatase Rho-interacting protein	MPRIP		13.291	7	5	10	5	1025	116.5
2.01152	2.36304	P30086	Phosphatidylethanolamine-binding protein 1	PEBP1		13.247	22	3	10	3	187	21
1.56589	1.40961	P51571	Translocon-associated protein subunit delta	SSR4	Protein processing in endoplasmic reticulum	13.241	25	3	18	3	173	19
2.0757	2.65748	O95831	Apoptosis-inducing factor 1 mitochondrial	AIFM1	Apoptosis	13.199	13	6	10	6	613	66.9
1.15361	-1.27654	P00738	Haptoglobin	HP		13.063	14	5	11	5	406	45.2
0.496952	1.22506	P49792	E3 SUMO-protein ligase RanBP2	RANBP2	RNA transport	13.011	3	5	10	5	3224	358
0.131788	0.138346	Q9UBS4	DnaJ homolog subfamily B member 11	DNAJB11	Protein processing in endoplasmic reticulum	13.004	11	3	15	3	358	40.5
2.28798	2.24088	P37802	Transgelin-2	TAGLN2		12.968	21	3	13	3	199	22.4
0.452305	0.885872	P04062	Lysosomal acid glucosylceramidase	GBA	Lysosome;Other glycan degradation;Sphingolipid metabolism	12.934	10	3	8	3	536	59.7
1.46265	1.65909	O75821	Eukaryotic translation initiation factor 3 subunit G	EIF3G	RNA transport	12.91	16	4	17	4	320	35.6
1.77561	2.66546	P30084	Enoyl-CoA hydratase mitochondrial	ECHS1	Aminobenzoate degradation;Benzoate degradation;beta-Alanine metabolism;Butanoate metabolism;Caprolactam degradation;Fatty acid elongation in mitochondria;Fatty acid metabolism;Lysine degradation;Propanoate metabolism;Tryptophan metabolism;Valine, leucine and isoleucine degradation	12.894	17	3	7	3	290	31.4
2.65298	2.68424	Q7L2H7	Eukaryotic translation initiation factor 3 subunit M	EIF3M		12.837	13	3	8	3	374	42.5
0.386539	0.63563	P62277	40S ribosomal protein S13	RPS13	Ribosome	12.813	15	3	17	3	151	17.2
2.20581	1.90475	P59998	Actin-related protein 2/3 complex subunit 4	ARPC4	Bacterial invasion of epithelial cells;Fc gamma R-mediated phagocytosis;Pathogenic Escherichia coli infection;Regulation of actin cytoskeleton;Shigellosis	12.737	26	4	23	4	168	19.7
2.48246	-2.69752	P30740	Leukocyte elastase inhibitor	SERPINB1	Amoebiasis	12.725	14	5	13	5	379	42.7
1.14734	1.79779	Q9UM54	Unconventional myosin-VI	MYO6		12.676	2	2	8	2	1294	149.6
2.76135	1.83062	P50213	Isocitrate dehydrogenase [NAD] subunit alpha mitochondrial	IDH3A	Citrate cycle (TCA cycle)	12.662	13	4	14	4	366	39.6
1.40586	1.84669	Q6ZVX7	F-box only protein 50	NCCRP1		12.628	21	3	10	3	275	30.8
1.0985	1.46633	P30837	Aldehyde dehydrogenase X mitochondrial	ALDH1B1	Arginine and proline metabolism;Ascorbate and aldarate metabolism;beta-Alanine metabolism;Chloroalkane and chloroalkene degradation;Fatty acid metabolism;Glycerolipid metabolism;Glycolysis / Gluconeogenesis;Histidine metabolism;Limonene and pinene degradation;Lysine degradation;Pentose and glucuronate interconversions;Propanoate metabolism;Pyruvate metabolism;Tryptophan metabolism;Valine, leucine…	12.602	11	4	6	4	517	57.2
0.600646	1	P31949	Protein S100-A11	S100A11		12.532	30	3	13	3	105	11.7
1.19199	1.52832	P12236	ADP/ATP translocase 3	SLC25A6	Calcium signaling pathway;Huntington's disease;Parkinson's disease	12.504	14	4	18	1	298	32.8
1.68383	2.03009	P53396	ATP-citrate synthase	ACLY	Carbon fixation pathways in prokaryotes;Citrate cycle (TCA cycle)	12.496	5	4	5	4	1101	120.8
1.67393	1.98375	O00625	Pirin	PIR		12.45	12	3	6	3	290	32.1
1.359	0.881285	P57088	Transmembrane protein 33	TMEM33		12.419	13	3	25	3	247	28
0.632441	0.940692	P21283	V-type proton ATPase subunit C 1	ATP6V1C1	Collecting duct acid secretion;Epithelial cell signaling in Helicobacter pylori infection;Oxidative phosphorylation;Phagosome;Rheumatoid arthritis;Vibrio cholerae infection	12.399	12	3	7	3	382	43.9
3.39159	3.68077	P13798	Acylamino-acid-releasing enzyme	APEH		12.336	7	4	13	4	732	81.2
2.86295	2.65537	P30566	Adenylosuccinate lyase	ADSL	Alanine, aspartate and glutamate metabolism;Purine metabolism	12.328	12	5	8	5	484	54.9
2.00008	2.94085	O15371	Eukaryotic translation initiation factor 3 subunit D	EIF3D	RNA transport	12.274	11	4	13	4	548	63.9
2.17943	2.59014	P14678	Small nuclear ribonucleoprotein-associated proteins B and B'	SNRPB	Spliceosome;Systemic lupus erythematosus	12.242	10	2	17	2	240	24.6
1.25577	1.69107	Q86U42	Polyadenylate-binding protein 2	PABPN1	mRNA surveillance pathway	12.211	12	3	7	3	306	32.7
1.93442	1.96173	P61026	Ras-related protein Rab-10	RAB10		12.21	17	3	12	1	200	22.5
0.255581	0.519364	Q01082	Spectrin beta chain non-erythrocytic 1	SPTBN1		12.159	2	4	9	4	2364	274.4
3.51857	2.38708	Q9Y446	Plakophilin-3	PKP3		12.151	8	4	8	4	797	87
1.99558	1.76105	P26368	Splicing factor U2AF 65 kDa subunit	U2AF2	Spliceosome	12.114	9	3	7	3	475	53.5
1.21881	1.77775	P27482	Calmodulin-like protein 3	CALML3	Alzheimer's disease;Calcium signaling pathway;Gastric acid secretion;Glioma;GnRH signaling pathway;Insulin signaling pathway;ko05152;Long-term potentiation;Melanogenesis;Neurotrophin signaling pathway;Olfactory transduction;Oocyte meiosis;Phosphatidylinositol signaling system;Phototransduction;Phototransduction - fly;Plant-pathogen interaction;Salivary secretion;Vascular smooth muscle contraction	12.048	29	3	6	3	149	16.9
1.40468	2.71775	O15145	Actin-related protein 2/3 complex subunit 3	ARPC3	Bacterial invasion of epithelial cells;Fc gamma R-mediated phagocytosis;Pathogenic Escherichia coli infection;Regulation of actin cytoskeleton;Shigellosis	12.036	13	2	14	2	178	20.5
2.84897	2.62951	O00560	Syntenin-1	SDCBP		12.025	14	2	8	2	298	32.4
1.78356	2.121	Q16186	Proteasomal ubiquitin receptor ADRM1	ADRM1		11.95	6	2	7	2	407	42.1
1.03998	1.59634	Q9Y5K5	Ubiquitin carboxyl-terminal hydrolase isozyme L5	UCHL5		11.868	19	5	8	5	329	37.6
2.68878	1.38997	Q16698	24-dienoyl-CoA reductase mitochondrial	DECR1		11.735	14	3	11	3	335	36
2.04919	2.35042	P31153	S-adenosylmethionine synthase isoform type-2	MAT2A	Cysteine and methionine metabolism	11.699	10	3	11	3	395	43.6
2.33595	2.51057	P55209	Nucleosome assembly protein 1-like 1	NAP1L1		11.664	13	4	12	3	391	45.3
1.86367	1.6218	P35249	Replication factor C subunit 4	RFC4	DNA replication;Mismatch repair;Nucleotide excision repair	11.6	10	3	4	3	363	39.7
1.28307	1.05664	P62753	40S ribosomal protein S6	RPS6	Insulin signaling pathway;mTOR signaling pathway;Ribosome	11.566	11	2	12	2	249	28.7
0.549058	0.584963	P05141	ADP/ATP translocase 2	SLC25A5	Calcium signaling pathway;Huntington's disease;Parkinson's disease	11.523	14	4	20	1	298	32.8
1.96004	1.81271	P47897	Glutamine--tRNA ligase	QARS	Aminoacyl-tRNA biosynthesis	11.523	6	3	11	3	775	87.7
2.18242	2.01744	P25787	Proteasome subunit alpha type-2	PSMA2	Proteasome	11.456	26	4	10	4	234	25.9
1.45277	1.6863	P14314	Glucosidase 2 subunit beta	PRKCSH	Protein processing in endoplasmic reticulum	11.429	11	4	19	4	528	59.4
0.910261	0.861654	O14979	Heterogeneous nuclear ribonucleoprotein D-like	HNRNPDL		11.425	12	4	14	3	420	46.4
0.943205	1.36785	Q8TCS8	Polyribonucleotide nucleotidyltransferase 1 mitochondrial	PNPT1	Purine metabolism;Pyrimidine metabolism;RNA degradation	11.392	6	3	5	3	783	85.9
0	0	Q9BY44	Eukaryotic translation initiation factor 2A	EIF2A		11.381	10	4	8	4	585	64.9
1.31507	2.24586	P14174	Macrophage migration inhibitory factor	MIF	Phenylalanine metabolism;Tyrosine metabolism	11.365	18	2	15	2	115	12.5
0.873649	1.5515	P31939	Bifunctional purine biosynthesis protein PURH	ATIC	One carbon pool by folate;Purine metabolism	11.355	9	3	7	3	592	64.6
0.413666	0.604339	Q96L93	Kinesin-like protein KIF16B	KIF16B		11.343	3	3	8	3	1317	151.9
0.996853	1.57884	Q96AG4	Leucine-rich repeat-containing protein 59	LRRC59		11.289	20	4	9	4	307	34.9
1.31931	1.45689	Q14165	Malectin	MLEC		11.238	9	2	6	2	292	32.2
1.17811	1.53824	P62913	60S ribosomal protein L11	RPL11	Ribosome	11.211	20	3	28	3	178	20.2
1.89005	1.63563	P30041	Peroxiredoxin-6	PRDX6	Methane metabolism;Phenylalanine metabolism;Phenylpropanoid biosynthesis	11.209	30	5	13	5	224	25
0.960734	1.55428	Q15427	Splicing factor 3B subunit 4	SF3B4	Spliceosome	11.194	7	2	6	2	424	44.4
0.285236	0.194987	P60900	Proteasome subunit alpha type-6	PSMA6	Proteasome	11.158	14	3	15	3	246	27.4
0.0893336	0.276736	Q9H0D6	5'-3' exoribonuclease 2	XRN2	Ribosome biogenesis in eukaryotes;RNA degradation	11.129	6	4	12	4	950	108.5
2.26331	2.07328	Q07020	60S ribosomal protein L18	RPL18	Ribosome	11.114	14	2	8	2	188	21.6
0.905347	1.41285	Q96IR7	4-hydroxyphenylpyruvate dioxygenase-like protein	HPDL		11.096	12	4	11	4	371	39.4
0	0	Q16527	Cysteine and glycine-rich protein 2	CSRP2		11.065	13	2	8	2	193	20.9
0.739755	1.35509	P12955	Xaa-Pro dipeptidase	PEPD		10.97	7	3	9	3	493	54.5
1.75126	2.88142	P31689	DnaJ homolog subfamily A member 1	DNAJA1	Protein processing in endoplasmic reticulum	10.94	13	3	12	3	397	44.8
2.37314	2.41819	Q9UHX1	Poly(U)-binding-splicing factor PUF60	PUF60	Spliceosome	10.901	5	2	7	2	559	59.8
0.765439	1.52195	P49721	Proteasome subunit beta type-2	PSMB2	Proteasome	10.888	18	3	10	3	201	22.8
0.898849	1.39003	Q92616	eIF-2-alpha kinase activator GCN1	GCN1		10.851	2	4	6	4	2671	292.6
1.52008	1.3023	Q01105	Protein SET	SET		10.799	12	3	17	3	290	33.5
2.22791	3.03388	P20339	Ras-related protein Rab-5A	RAB5A	Amoebiasis;Amyotrophic lateral sclerosis (ALS);Endocytosis;ko05152;Phagosome;Vasopressin-regulated water reabsorption	10.756	19	3	11	1	215	23.6
0.984662	-1.23865	P12429	Annexin A3	ANXA3		10.738	13	3	7	3	323	36.4
1.54995	1.32031	Q13561	Dynactin subunit 2	DCTN2	Huntington's disease;Vasopressin-regulated water reabsorption	10.715	14	4	4	4	401	44.2
0.935106	0.389975	P30050	60S ribosomal protein L12	RPL12	Ribosome	10.688	28	3	14	3	165	17.8
0.80396	1.34939	P53618	Coatomer subunit beta	COPB1		10.619	5	4	6	4	953	107.1
1.78043	2.28957	P49189	4-trimethylaminobutyraldehyde dehydrogenase	ALDH9A1	Arginine and proline metabolism;Ascorbate and aldarate metabolism;beta-Alanine metabolism;Fatty acid metabolism;Glycerolipid metabolism;Glycolysis / Gluconeogenesis;Histidine metabolism;Lysine degradation;Propanoate metabolism;Pyruvate metabolism;Tryptophan metabolism;Valine, leucine and isoleucine degradation	10.594	10	4	9	4	494	53.8
2.29485	1.88745	P48556	26S proteasome non-ATPase regulatory subunit 8	PSMD8	Proteasome	10.591	8	2	5	2	350	39.6
2.79647	2.72	P53621	Coatomer subunit alpha	COPA	Neuroactive ligand-receptor interaction	10.589	4	4	10	4	1224	138.3
1.83056	1.884	P42224	Signal transducer and activator of transcription 1-alpha/beta	STAT1	Chemokine signaling pathway;Hepatitis C;Jak-STAT signaling pathway;ko05152;Leishmaniasis;Measles;Osteoclast differentiation;Pancreatic cancer;Pathways in cancer;Toll-like receptor signaling pathway;Toxoplasmosis	10.571	9	5	5	5	750	87.3
0.202858	-0.57372	P54886	Delta-1-pyrroline-5-carboxylate synthase	ALDH18A1	Arginine and proline metabolism	10.564	6	4	9	4	795	87.2
1.25308	-1.62407	P02679	Fibrinogen gamma chain	FGG	Complement and coagulation cascades;Staphylococcus aureus infection	10.556	12	4	7	4	453	51.5
1.03399	0.76549	P33991	DNA replication licensing factor MCM4	MCM4	Cell cycle;Cell cycle - yeast;DNA replication;Meiosis - yeast	10.515	3	2	7	2	863	96.5
1.18129	1.41549	P61088	Ubiquitin-conjugating enzyme E2 N	UBE2N	Ubiquitin mediated proteolysis	10.506	30	3	12	3	152	17.1
2.30989	2.04426	O60884	DnaJ homolog subfamily A member 2	DNAJA2	Protein processing in endoplasmic reticulum	10.459	9	3	5	3	412	45.7
2.72488	3.72072	P35241	Radixin	RDX	Regulation of actin cytoskeleton	10.446	6	3	13	1	583	68.5
1.2872	1.83388	Q09666	Neuroblast differentiation-associated protein AHNAK	AHNAK		10.436	4	5	9	5	5890	628.7
1.21188	2.05865	Q9NRW1	Ras-related protein Rab-6B	RAB6B		10.433	26	4	10	2	208	23.4
1.46927	1.22473	Q00796	Sorbitol dehydrogenase	SORD	Fructose and mannose metabolism	10.415	9	2	4	2	357	38.3
0.977747	1.21594	Q01085	Nucleolysin TIAR	TIAL1		10.359	11	3	8	3	375	41.6
1.1853	1.73526	P17174	Aspartate aminotransferase cytoplasmic	GOT1	Alanine, aspartate and glutamate metabolism;Arginine and proline metabolism;Cysteine and methionine metabolism;Phenylalanine metabolism;Phenylalanine, tyrosine and tryptophan biosynthesis;Tyrosine metabolism	10.284	17	4	6	4	413	46.2
1.78153	1.9464	Q99733	Nucleosome assembly protein 1-like 4	NAP1L4		10.19	14	4	6	3	375	42.8
1.61796	1.70976	P62081	40S ribosomal protein S7	RPS7	Ribosome	10.163	23	3	24	3	194	22.1
1.42326	1.83476	P11413	Glucose-6-phosphate 1-dehydrogenase	G6PD	Glutathione metabolism;Pentose phosphate pathway	10.119	9	3	6	3	515	59.2
1.21524	1.37562	Q4KMQ1	Taperin	TPRN		10.113	5	3	7	3	711	75.5
1.27692	2.20085	P61224	Ras-related protein Rap-1b	RAP1B	Chemokine signaling pathway;Focal adhesion;Leukocyte transendothelial migration;Long-term potentiation;MAPK signaling pathway;Neurotrophin signaling pathway;Pancreatic secretion;Renal cell carcinoma	10.086	13	2	11	2	184	20.8
1.52836	1.19499	P62854	40S ribosomal protein S26	RPS26	Ribosome	10.082	21	2	16	2	115	13
0.477428	1.24521	Q99729	Heterogeneous nuclear ribonucleoprotein A/B	HNRNPAB		10.045	10	2	9	2	332	36.2
1.52008	1.3023	P62491	Ras-related protein Rab-11A	RAB11A	Endocrine and other factor-regulated calcium reabsorption;Endocytosis;Pancreatic secretion;Vasopressin-regulated water reabsorption	9.917	18	3	17	3	216	24.4
1.06363	1.40376	Q04760	Lactoylglutathione lyase	GLO1	MAPK signaling pathway - yeast;Pyruvate metabolism	9.897	20	3	7	3	184	20.8
1.30052	1.79667	Q9Y617	Phosphoserine aminotransferase	PSAT1	Glycine, serine and threonine metabolism;Methane metabolism;Vitamin B6 metabolism	9.878	10	3	8	3	370	40.4
1.05734	1.36947	Q5SSJ5	Heterochromatin protein 1-binding protein 3	HP1BP3		9.873	6	3	8	3	553	61.2
2.22517	2.05939	Q9Y678	Coatomer subunit gamma-1	COPG1		9.834	5	3	6	3	874	97.7
0.629108	1.1524	P53992	Protein transport protein Sec24C	SEC24C	Protein processing in endoplasmic reticulum	9.677	5	4	8	4	1094	118.2
1.24871	1.25942	Q9BRX8	Peroxiredoxin-like 2A	PRXL2A		9.665	17	3	6	3	229	25.7
2.20645	1.52832	P15104	Glutamine synthetase	GLUL	Alanine, aspartate and glutamate metabolism;Arginine and proline metabolism;Nitrogen metabolism;Two-component system	9.621	13	3	12	3	373	42
0.425131	0.655669	P61604	10 kDa heat shock protein mitochondrial	HSPE1		9.619	25	2	8	2	102	10.9
1.53013	1.36743	Q9P2J5	Leucine--tRNA ligase cytoplasmic	LARS	Aminoacyl-tRNA biosynthesis;Valine, leucine and isoleucine biosynthesis	9.602	6	4	4	4	1176	134.4
1.02164	1.1814	P20340	Ras-related protein Rab-6A	RAB6A		9.556	17	3	9	1	208	23.6
0.282012	0.649668	P00387	NADH-cytochrome b5 reductase 3	CYB5R3	Amino sugar and nucleotide sugar metabolism	9.547	14	3	7	3	301	34.2
1.23547	1.84909	P62873	Guanine nucleotide-binding protein G(I)/G(S)/G(T) subunit beta-1	GNB1	Chemokine signaling pathway;Phototransduction;Taste transduction	9.535	11	3	13	3	340	37.4
1.85996	-0.686298	P81605	Dermcidin	DCD		9.534	23	3	26	3	110	11.3
0.994856	1	P52565	Rho GDP-dissociation inhibitor 1	ARHGDIA	Neurotrophin signaling pathway;Vasopressin-regulated water reabsorption	9.439	14	3	15	3	204	23.2
1.69542	2.02849	Q07065	Cytoskeleton-associated protein 4	CKAP4	Protein processing in endoplasmic reticulum	9.356	7	3	5	3	602	66
1.70196	1.25163	P24534	Elongation factor 1-beta	EEF1B2		9.35	12	2	13	2	225	24.7
3.075	2.84645	Q99873	Protein arginine N-methyltransferase 1	PRMT1		9.31	10	3	11	3	371	42.4
0.61999	0.861654	P35268	60S ribosomal protein L22	RPL22	Ribosome	9.264	19	2	15	2	128	14.8
1.47933	2.31625	Q9BY77	Polymerase delta-interacting protein 3	POLDIP3		9.236	14	4	8	4	421	46.1
0.882088	0.870336	Q96DH6	RNA-binding protein Musashi homolog 2	MSI2	mRNA surveillance pathway	9.218	9	2	4	2	328	35.2
1.22784	1.64839	B5ME19	Eukaryotic translation initiation factor 3 subunit C-like protein	EIF3CL		9.145	5	4	5	4	914	105.4
3.3938	1.48474	Q14574	Desmocollin-3	DSC3		9.129	5	3	3	3	896	99.9
1.38331	1.81896	Q02878	60S ribosomal protein L6	RPL6	Ribosome	9.036	11	2	7	2	288	32.7
2.23122	2.27788	Q16555	Dihydropyrimidinase-related protein 2	DPYSL2	Axon guidance	9.027	9	3	5	3	572	62.3
1.16562	1.26028	P46782	40S ribosomal protein S5	RPS5	Ribosome	9.018	21	3	11	3	204	22.9
1.26883	1.19499	Q9BZK3	Putative nascent polypeptide-associated complex subunit alpha-like protein	NACA4P		8.973	13	2	13	1	213	23.3
0.910261	0.861654	P62899	60S ribosomal protein L31	RPL31	Ribosome	8.929	18	2	14	2	125	14.5
1.54685	1.24897	P55036	26S proteasome non-ATPase regulatory subunit 4	PSMD4	Proteasome	8.903	7	2	3	2	377	40.7
1.27133	1.14361	P28331	NADH-ubiquinone oxidoreductase 75 kDa subunit mitochondrial	NDUFS1	Alzheimer's disease;Huntington's disease;Oxidative phosphorylation;Parkinson's disease	8.892	7	3	4	3	727	79.4
0.502685	0.816834	P20930	Filaggrin	FLG		8.857	2	2	9	2	4061	434.9
2.61768	2.51241	P42357	Histidine ammonia-lyase	HAL	Histidine metabolism;Nitrogen metabolism	8.815	6	3	7	3	657	72.7
0.634945	0.969015	P12081	Histidine--tRNA ligase cytoplasmic	HARS	Aminoacyl-tRNA biosynthesis	8.803	8	3	7	3	509	57.4
1.9082	2.18409	Q969Z0	FAST kinase domain-containing protein 4	TBRG4		8.784	7	3	5	3	631	70.7
1.01819	0.952524	Q9UIV8	Serpin B13	SERPINB13	Amoebiasis	8.782	7	3	7	3	391	44.2
0.96343	2.02699	P01040	Cystatin-A	CSTA		8.779	31	2	12	2	98	11
0.625039	1.31985	Q9Y2R9	28S ribosomal protein S7 mitochondrial	MRPS7		8.765	19	4	12	4	242	28.1
1.05556	1.41886	Q12765	Secernin-1	SCRN1		8.66	7	2	5	2	414	46.4
1.31762	1.80674	Q16851	UTP--glucose-1-phosphate uridylyltransferase	UGP2	Amino sugar and nucleotide sugar metabolism;Galactose metabolism;Pentose and glucuronate interconversions;Starch and sucrose metabolism	8.646	9	3	9	3	508	56.9
1.26423	-2.05328	Q86YZ3	Hornerin	HRNR		8.559	5	3	14	3	2850	282.2
1.1551	1.84879	O60664	Perilipin-3	PLIN3		8.557	13	3	7	3	434	47
0.0332108	0.0804683	P62316	Small nuclear ribonucleoprotein Sm D2	SNRPD2	Spliceosome	8.551	24	3	8	3	118	13.5
2.1448	1.60779	Q16831	Uridine phosphorylase 1	UPP1	Drug metabolism - other enzymes;Pyrimidine metabolism	8.536	11	3	7	3	310	33.9
0.0997464	-0.14432	Q05086	Ubiquitin-protein ligase E3A	UBE3A	Ubiquitin mediated proteolysis	8.515	3	2	23	2	875	100.6
1.89452	1.10731	P46779	60S ribosomal protein L28	RPL28	Ribosome	8.475	24	3	22	3	137	15.7
1.93662	2.78017	P78358	Cancer/testis antigen 1	CTAG1A		8.463	16	2	13	2	180	18
1.16983	1.92001	Q9NR45	Sialic acid synthase	NANS	Amino sugar and nucleotide sugar metabolism	8.444	9	2	6	2	359	40.3
1.44852	1.5832	O43615	Mitochondrial import inner membrane translocase subunit TIM44	TIMM44		8.412	6	2	4	2	452	51.3
2.56545	2.22937	Q9NQW7	Xaa-Pro aminopeptidase 1	XPNPEP1		8.404	6	3	6	3	623	69.9
0.94925	0.937063	Q9UL46	Proteasome activator complex subunit 2	PSME2	Antigen processing and presentation;Proteasome	8.347	18	3	5	3	239	27.4
0.451047	1.07014	P78417	Glutathione S-transferase omega-1	GSTO1	Drug metabolism - cytochrome P450;Glutathione metabolism;Metabolism of xenobiotics by cytochrome P450	8.344	13	3	9	3	241	27.5
3.17008	-2.10452	P01036	Cystatin-S	CST4	Salivary secretion	8.322	18	2	6	1	141	16.2
1.68134e-08	3.97364e-08	P10599	Thioredoxin	TXN		8.279	23	3	18	3	105	11.7
0.847668	1.11036	O43776	Asparagine--tRNA ligase cytoplasmic	NARS	Aminoacyl-tRNA biosynthesis	8.231	7	3	6	3	548	62.9
1.70707	1.30075	Q96QA5	Gasdermin-A	GSDMA		8.187	6	2	4	2	445	49.3
1.01899	-0.987572	P25311	Zinc-alpha-2-glycoprotein	AZGP1		8.175	16	3	10	3	298	34.2
1.86001	2.17252	P17858	ATP-dependent 6-phosphofructokinase liver type	PFKL	Fructose and mannose metabolism;Galactose metabolism;Glycolysis / Gluconeogenesis;Methane metabolism;Pentose phosphate pathway	8.173	6	3	6	1	780	85
4.85044	-4.24267	P59665	Neutrophil defensin 1	DEFA1		8.164	19	2	29	2	94	10.2
1.52836	1.19499	P62318	Small nuclear ribonucleoprotein Sm D3	SNRPD3	Spliceosome;Systemic lupus erythematosus	8.13	15	2	16	2	126	13.9
0.806938	0.657731	Q12849	G-rich sequence factor 1	GRSF1		8.091	6	2	4	2	480	53.1
2.44605	2.13053	Q16543	Hsp90 co-chaperone Cdc37	CDC37		8.062	10	3	7	3	378	44.4
0.0629261	0.159778	Q00059	Transcription factor A mitochondrial	TFAM	Huntington's disease	8.041	9	2	9	2	246	29.1
1.38318	1.33973	O14579	Coatomer subunit epsilon	COPE		8.024	14	3	5	3	308	34.5
0.265111	0.333333	P60866	40S ribosomal protein S20	RPS20	Ribosome	8.012	19	2	13	2	119	13.4
1.12905	1.48767	P46926	Glucosamine-6-phosphate isomerase 1	GNPDA1	Amino sugar and nucleotide sugar metabolism	7.994	8	2	5	2	289	32.6
1.64637	1.98805	P04179	Superoxide dismutase [Mn] mitochondrial	SOD2	Huntington's disease;Peroxisome	7.989	13	2	9	2	222	24.7
0.538749	0.666667	P11279	Lysosome-associated membrane glycoprotein 1	LAMP1	ko05152;Lysosome;Phagosome	7.975	9	3	15	3	417	44.9
1.54187	1.64729	Q9UKM9	RNA-binding protein Raly	RALY		7.949	8	2	9	2	306	32.4
1.29337	1.71488	Q15637	Splicing factor 1	SF1		7.948	4	2	6	2	639	68.3
0.538749	0.666667	P28072	Proteasome subunit beta type-6	PSMB6	Proteasome	7.928	13	3	15	3	239	25.3
1.83916	1.5674	Q8NCW5	NAD(P)H-hydrate epimerase	NAXE		7.918	13	2	5	2	288	31.7
1.62103	2.46118	Q92820	Gamma-glutamyl hydrolase	GGH	Folate biosynthesis	7.905	12	3	8	3	318	35.9
0.123983	0.118715	Q71UI9	Histone H2A.V	H2AFV	Systemic lupus erythematosus	7.901	20	3	30	1	128	13.5
1.25777	1.66442	Q99523	Sortilin	SORT1	Lysosome;Neurotrophin signaling pathway	7.893	3	2	7	2	831	92
0.651942	0.547952	P62851	40S ribosomal protein S25	RPS25	Ribosome	7.867	19	3	22	3	125	13.7
0.111147	0.141323	Q13185	Chromobox protein homolog 3	CBX3		7.862	16	2	6	2	183	20.8
0.427243	0.333333	Q16610	Extracellular matrix protein 1	ECM1		7.824	5	2	7	2	540	60.6
1.92518	1.95869	P09543	2'3'-cyclic-nucleotide 3'-phosphodiesterase	CNP		7.803	7	2	8	2	421	47.5
0.447998	0.826855	Q01081	Splicing factor U2AF 35 kDa subunit	U2AF1	Shigellosis;Spliceosome	7.79	11	2	8	2	240	27.9
0.925966	1.11508	P27708	CAD protein	CAD	Alanine, aspartate and glutamate metabolism;Pyrimidine metabolism	7.689	2	3	5	3	2225	242.8
1.69626	2.02817	Q9BQ67	Glutamate-rich WD repeat-containing protein 1	GRWD1		7.674	7	2	6	2	446	49.4
0.994676	1.00035	Q9Y3B4	Splicing factor 3B subunit 6	SF3B6	Spliceosome	7.67	21	2	7	2	125	14.6
1.25594	1.12876	Q9Y2Z0	Protein SGT1 homolog	SUGT1	NOD-like receptor signaling pathway;Plant-pathogen interaction	7.668	10	3	3	3	365	41
1.95885	1.72101	P10619	Lysosomal protective protein	CTSA	Lysosome;Renin-angiotensin system	7.649	6	2	10	2	480	54.4
0.918002	0.694387	P63241	Eukaryotic translation initiation factor 5A-1	EIF5A		7.622	23	2	3	2	154	16.8
1.70554	2.41912	P52789	Hexokinase-2	HK2	Amino sugar and nucleotide sugar metabolism;Butirosin and neomycin biosynthesis;Carbohydrate digestion and absorption;Fructose and mannose metabolism;Galactose metabolism;Glycolysis / Gluconeogenesis;Insulin signaling pathway;Starch and sucrose metabolism;Streptomycin biosynthesis;Type II diabetes mellitus	7.608	4	3	6	2	917	102.3
0.344867	0.425699	P61019	Ras-related protein Rab-2A	RAB2A		7.58	13	2	8	2	212	23.5
0.168854	0.333333	Q96HE7	ERO1-like protein alpha	ERO1A	Protein processing in endoplasmic reticulum;Vibrio cholerae infection	7.579	6	2	10	2	468	54.4
0.845167	0.704731	O95816	BAG family molecular chaperone regulator 2	BAG2	Protein processing in endoplasmic reticulum	7.546	9	2	5	2	211	23.8
0.0382881	0.0764683	P37837	Transaldolase	TALDO1	Pentose phosphate pathway	7.524	10	3	8	3	337	37.5
1.18858	1.22945	Q92905	COP9 signalosome complex subunit 5	COPS5		7.523	13	3	4	3	334	37.6
1.13355	1.49366	P35637	RNA-binding protein FUS	FUS		7.518	3	2	12	2	526	53.4
2.00676	2.31043	Q9BPX5	Actin-related protein 2/3 complex subunit 5-like protein	ARPC5L	Bacterial invasion of epithelial cells;Fc gamma R-mediated phagocytosis;Pathogenic Escherichia coli infection;Regulation of actin cytoskeleton;Shigellosis	7.498	16	2	6	2	153	16.9
0.997236	1.42629	Q06323	Proteasome activator complex subunit 1	PSME1	Antigen processing and presentation;Proteasome	7.497	10	2	5	2	249	28.7
0.854095	0.606389	Q9Y3E5	Peptidyl-tRNA hydrolase 2 mitochondrial	PTRH2		7.449	21	2	4	2	179	19.2
2.35234	-2.66724	Q9UGM3	Deleted in malignant brain tumors 1 protein	DMBT1	Salivary secretion	7.424	11	2	11	2	2413	260.6
0.991648	1.74466	P18669	Phosphoglycerate mutase 1	PGAM1	Glycolysis / Gluconeogenesis;Methane metabolism	7.407	16	3	12	3	254	28.8
0	0	Q13162	Peroxiredoxin-4	PRDX4		7.396	11	3	22	2	271	30.5
1.91998	1.62835	Q8NCA5	Protein FAM98A	FAM98A		7.383	6	2	4	2	518	55.2
0.939452	0.874909	Q9NR31	GTP-binding protein SAR1a	SAR1A	Protein processing in endoplasmic reticulum	7.324	17	2	5	2	198	22.4
1.61456	2.04553	P28838	Cytosol aminopeptidase	LAP3	Arginine and proline metabolism;Glutathione metabolism	7.312	7	3	8	3	519	56.1
1.43802	1.26071	O76003	Glutaredoxin-3	GLRX3		7.275	10	3	4	3	335	37.4
2.10877	2.20193	P49419	Alpha-aminoadipic semialdehyde dehydrogenase	ALDH7A1	Arginine and proline metabolism;Ascorbate and aldarate metabolism;beta-Alanine metabolism;Fatty acid metabolism;Glycerolipid metabolism;Glycine, serine and threonine metabolism;Glycolysis / Gluconeogenesis;Histidine metabolism;Lysine biosynthesis;Lysine degradation;Propanoate metabolism;Pyruvate metabolism;Tryptophan metabolism;Valine, leucine and isoleucine degradation	7.252	8	3	10	3	539	58.5
0.885624	1.20743	P39019	40S ribosomal protein S19	RPS19	Ribosome	7.201	21	3	7	3	145	16.1
0.668603	-0.805013	O75223	Gamma-glutamylcyclotransferase	GGCT	Glutathione metabolism	7.15	12	2	18	2	188	21
1.20334	-1.39478	Q96P63	Serpin B12	SERPINB12		7.104	10	3	13	3	405	46.2
1.13455	1.64829	P48147	Prolyl endopeptidase	PREP		7.086	6	3	6	3	710	80.6
0.882241	1.34649	P36957	Dihydrolipoyllysine-residue succinyltransferase component of 2-oxoglutarate dehydrogenase complex mitochondrial	DLST	Citrate cycle (TCA cycle);Lysine degradation	7.079	6	2	5	2	453	48.7
1.17722	1.3877	P06493	Cyclin-dependent kinase 1	CDK1	Cell cycle;Gap junction;Oocyte meiosis;p53 signaling pathway;Progesterone-mediated oocyte maturation	7.051	10	3	7	1	297	34.1
1.24693	2.04069	P09661	U2 small nuclear ribonucleoprotein A'	SNRPA1	Spliceosome	7.033	12	2	9	2	255	28.4
1.67041	1.75555	O60701	UDP-glucose 6-dehydrogenase	UGDH	Amino sugar and nucleotide sugar metabolism;Ascorbate and aldarate metabolism;Pentose and glucuronate interconversions;Starch and sucrose metabolism	6.95	11	3	4	3	494	55
1.91696	1.64681	P11717	Cation-independent mannose-6-phosphate receptor	IGF2R	Lysosome	6.94	1	3	5	3	2491	274.2
0.459085	1.05086	Q9UMY1	Nucleolar protein 7	NOL7		6.926	13	2	8	2	257	29.4
1.78975	1.95267	P08237	ATP-dependent 6-phosphofructokinase muscle type	PFKM	Fructose and mannose metabolism;Galactose metabolism;Glycolysis / Gluconeogenesis;Methane metabolism;Pentose phosphate pathway	6.914	5	3	7	2	780	85.1
2.17365	2.47314	O75534	Cold shock domain-containing protein E1	CSDE1		6.897	6	3	6	3	798	88.8
1.79361	1.76308	Q9P0K7	Ankycorbin	RAI14		6.861	4	3	4	3	980	110
1.26173	1.50706	Q9NP72	Ras-related protein Rab-18	RAB18		6.837	12	2	5	2	206	23
1.76234	2.08182	P35250	Replication factor C subunit 2	RFC2	DNA replication;Mismatch repair;Nucleotide excision repair	6.782	9	2	5	2	354	39.1
0.949353	-0.822216	P06727	Apolipoprotein A-IV	APOA4		6.726	7	2	3	2	396	45.4
0.390753	0.528321	P09012	U1 small nuclear ribonucleoprotein A	SNRPA	Spliceosome	6.72	13	3	10	2	282	31.3
1.43812	1.59284	Q9NQR4	Omega-amidase NIT2	NIT2	Alanine, aspartate and glutamate metabolism	6.706	10	2	5	2	276	30.6
2.12437	2.3891	O00442	RNA 3'-terminal phosphate cyclase	RTCA		6.664	7	2	6	2	366	39.3
3.87298	1.4439	P61923	Coatomer subunit zeta-1	COPZ1		6.615	23	3	3	3	177	20.2
0.969746	1.55503	Q5T8P6	RNA-binding protein 26	RBM26		6.608	2	2	6	2	1007	113.5
0.227628	-0.481653	P28070	Proteasome subunit beta type-4	PSMB4	Proteasome	6.6	11	2	8	2	264	29.2
1.03481	1.30174	P68400	Casein kinase II subunit alpha	CSNK2A1	Adherens junction;Circadian rhythm - plant;Measles;Ribosome biogenesis in eukaryotes;Tight junction;Wnt signaling pathway	6.586	7	2	5	2	391	45.1
2.09749	1.68697	P43246	DNA mismatch repair protein Msh2	MSH2	Colorectal cancer;Mismatch repair;Pathways in cancer	6.561	3	2	4	2	934	104.7
1.26717	1.57978	Q07666	KH domain-containing RNA-binding signal transduction-associated protein 1	KHDRBS1		6.516	8	2	5	2	443	48.2
0.631242	0.771886	P06737	Glycogen phosphorylase liver form	PYGL	Insulin signaling pathway;Starch and sucrose metabolism	6.485	3	2	6	2	847	97.1
1.82988	-1.72641	Q9HC84	Mucin-5B	MUC5B	Salivary secretion	6.471	1	2	5	2	5762	596
1.21724	1.61652	P31942	Heterogeneous nuclear ribonucleoprotein H3	HNRNPH3		6.443	8	2	7	2	346	36.9
1.36271	1.52169	P22102	Trifunctional purine biosynthetic protein adenosine-3	GART	One carbon pool by folate;Purine metabolism	6.391	3	2	8	2	1010	107.7
0.578352	-1.09794	O75131	Copine-3	CPNE3		6.364	5	3	7	3	537	60.1
1.21309	1.96686	P62942	Peptidyl-prolyl cis-trans isomerase FKBP1A	FKBP1A		6.361	26	2	8	2	108	11.9
1.0281	1.23235	P51810	G-protein coupled receptor 143	GPR143		6.357	6	2	5	2	404	43.8
0.427243	0.333333	P53999	Activated RNA polymerase II transcriptional coactivator p15	SUB1		6.353	19	2	7	2	127	14.4
0.427243	-0.318745	P46776	60S ribosomal protein L27a	RPL27A	Ribosome	6.338	14	2	5	2	148	16.6
2.29713	1.98304	P25685	DnaJ homolog subfamily B member 1	DNAJB1	Protein processing in endoplasmic reticulum	6.329	11	3	5	3	340	38
0.935106	0.666667	P63173	60S ribosomal protein L38	RPL38	Ribosome	6.25	33	2	10	2	70	8.2
6.28975	1.32664	P30043	Flavin reductase (NADPH)	BLVRB	Porphyrin and chlorophyll metabolism;Riboflavin metabolism	6.233	14	2	3	2	206	22.1
2.30143	1.39391	Q9HDC9	Adipocyte plasma membrane-associated protein	APMAP		6.215	6	2	3	2	416	46.5
1.01804	1.38307	P08240	Signal recognition particle receptor subunit alpha	SRPRA	Protein export	6.207	4	2	5	2	638	69.8
1.00334	1.55864	P15880	40S ribosomal protein S2	RPS2	Ribosome	6.2	8	2	9	2	293	31.3
4.2667	2.38581	O60732	Melanoma-associated antigen C1	MAGEC1		6.166	2	2	6	1	1142	123.6
1.69717	1.8049	P00491	Purine nucleoside phosphorylase	PNP	Nicotinate and nicotinamide metabolism;Purine metabolism;Pyrimidine metabolism	6.153	10	2	5	2	289	32.1
0.204673	0.373774	P63220	40S ribosomal protein S21	RPS21	Ribosome	6.15	30	2	5	2	83	9.1
1.01658	1.38452	Q96DI7	U5 small nuclear ribonucleoprotein 40 kDa protein	SNRNP40	Spliceosome	6.127	11	2	5	2	357	39.3
0.674784	0.578438	P04181	Ornithine aminotransferase mitochondrial	OAT	Arginine and proline metabolism	6.124	5	2	4	2	439	48.5
1.69819	2.06979	P62424	60S ribosomal protein L7a	RPL7A	Ribosome	6.066	11	2	6	2	266	30
1.85801	1.96353	O00487	26S proteasome non-ATPase regulatory subunit 14	PSMD14	Proteasome	6.02	15	2	6	2	310	34.6
3.49586	2.43469	P04080	Cystatin-B	CSTB		6.003	24	2	7	2	98	11.1
0.627164	0.735746	Q9H6Z4	Ran-binding protein 3	RANBP3		5.995	5	2	3	2	567	60.2
0.834912	1.37459	P25789	Proteasome subunit alpha type-4	PSMA4	Proteasome	5.888	7	2	10	2	261	29.5
1.67843	1.50742	O60784	Target of Myb protein 1	TOM1		5.825	6	2	5	2	492	53.8
0.210003	0.38118	Q16666	Gamma-interferon-inducible protein 16	IFI16		5.783	3	2	7	2	785	88.2
0.477972	1.07506	Q8WXF1	Paraspeckle component 1	PSPC1		5.651	7	2	6	2	523	58.7
2.61649	0.960062	P48426	Phosphatidylinositol 5-phosphate 4-kinase type-2 alpha	PIP4K2A	Inositol phosphate metabolism;Phosphatidylinositol signaling system;Regulation of actin cytoskeleton	5.599	6	2	3	2	406	46.2
0.0196697	0.0359683	P16278	Beta-galactosidase	GLB1	Galactose metabolism;Glycosaminoglycan degradation;Glycosphingolipid biosynthesis - ganglio series;Lysosome;Other glycan degradation;Sphingolipid metabolism	5.485	4	2	6	2	677	76
1.3298	1.29546	O43592	Exportin-T	XPOT	RNA transport	5.362	3	2	4	2	962	109.9
2.46963	1.4389	A1L0T0	Acetolactate synthase-like protein	ILVBL		5.346	7	2	3	2	632	67.8
1.81135	1.45556	P62314	Small nuclear ribonucleoprotein Sm D1	SNRPD1	Spliceosome;Systemic lupus erythematosus	5.24	34	2	4	2	119	13.3
1.19695	1.30511	P13473	Lysosome-associated membrane glycoprotein 2	LAMP2	ko05152;Lysosome;Phagosome	5.136	5	2	4	2	410	44.9
1.25392	1.02717	P54136	Arginine--tRNA ligase cytoplasmic	RARS	Aminoacyl-tRNA biosynthesis	5.118	3	2	4	2	660	75.3
2.44468	1.19499	Q8NBS9	Thioredoxin domain-containing protein 5	TXNDC5	Protein processing in endoplasmic reticulum	5.108	4	2	10	2	432	47.6
2.01183	1.83774	O43852	Calumenin	CALU		5.052	12	2	4	2	315	37.1
1.66556	1.37619	Q9HAU0	Pleckstrin homology domain-containing family A member 5	PLEKHA5		5.031	2	2	3	2	1116	127.4
1.621	1.41664	Q9HB90	Ras-related GTP-binding protein C	RRAGC		4.986	6	2	4	2	399	44.2
2.12602	1.99032	P61163	Alpha-centractin	ACTR1A		4.96	10	2	5	2	376	42.6
1.59887	1.28011	P50897	Palmitoyl-protein thioesterase 1	PPT1	Fatty acid elongation in mitochondria;Lysosome	4.958	10	2	3	2	306	34.2
1.10457	1.77582	P18124	60S ribosomal protein L7	RPL7	Ribosome	4.922	8	2	6	2	248	29.2
2.21832	1.98799	Q9NQC3	Reticulon-4	RTN4		4.91	2	2	6	2	1192	129.9
1.96932	1.45074	A6NHL2	Tubulin alpha chain-like 3	TUBAL3	Gap junction;Pathogenic Escherichia coli infection;Phagosome	4.908	5	2	9	1	446	49.9
0.898472	0.72333	Q15459	Splicing factor 3A subunit 1	SF3A1	Spliceosome	4.906	3	2	4	2	793	88.8
0.626077	0.815659	O43143	Pre-mRNA-splicing factor ATP-dependent RNA helicase DHX15	DHX15	Spliceosome	4.895	3	2	6	2	795	90.9
2.34314	1.96489	O15511	Actin-related protein 2/3 complex subunit 5	ARPC5	Bacterial invasion of epithelial cells;Fc gamma R-mediated phagocytosis;Pathogenic Escherichia coli infection;Regulation of actin cytoskeleton;Shigellosis	4.867	17	2	5	2	151	16.3
0.427243	-0.194987	P84090	Enhancer of rudimentary homolog	ERH		4.78	22	2	13	2	104	12.3
0.652341	-0.663953	P09228	Cystatin-SA	CST2	Salivary secretion	4.678	16	2	3	1	141	16.4
0.427243	0.324718	Q9GZT3	SRA stem-loop-interacting RNA-binding protein mitochondrial	SLIRP		4.598	19	2	5	2	109	12.3
1.85196	1.23658	Q13596	Sorting nexin-1	SNX1		4.574	5	2	3	2	522	59
7.10294	1.61254	Q9NVP1	ATP-dependent RNA helicase DDX18	DDX18		4.57	3	2	3	2	670	75.4
0.728905	0.572463	Q02809	Procollagen-lysine2-oxoglutarate 5-dioxygenase 1	PLOD1	Lysine degradation	4.507	3	2	5	2	727	83.5
1.32308	1.30054	Q969H8	Myeloid-derived growth factor	MYDGF		4.432	12	2	6	2	173	18.8
1.17478	1.66942	Q9HCN8	Stromal cell-derived factor 2-like protein 1	SDF2L1		4.276	19	2	6	2	221	23.6
0.929726	-0.762872	P0C0L4	Complement C4-A	C4A	Complement and coagulation cascades;Staphylococcus aureus infection;Systemic lupus erythematosus	4.258	1	2	4	2	1744	192.7
2.22989	1.96923	Q9UL25	Ras-related protein Rab-21	RAB21		4.222	12	2	4	2	225	24.3
0.702979	0.675455	O75533	Splicing factor 3B subunit 1	SF3B1	Spliceosome	4.123	2	2	5	2	1304	145.7
1.24932	0.779292	Q9P2E9	Ribosome-binding protein 1	RRBP1	Protein processing in endoplasmic reticulum	3.781	2	2	3	2	1410	152.4
