# Supplementary material for: Citrullination of pyruvate kinase M2 by PADI1 and PADI3 regulates glycolysis and cancer cell proliferation
Source: Nat Commun. 2021 Mar 19;12:1718. doi: 10.1038/s41467-021-21960-4 (PMC7979715; doi:10.1038/s41467-021-21960-4)
Supplement: Supplementary file 8 — Source Data [file 41467_2021_21960_MOESM8_ESM.xlsx]

## Sheet: Fig1
a
	CHD3	SiCTRL	SiCHD3
		100	18.3333
		100	25
		100	26.6667
	CHD4	SiCTRL	SiCHD4
		100	16.3432
		100	31.0719
		100	35.182
c
	501mel	SiCTRL	SiCHD3	SiCHD4
		158	44	48
		147	49	50
		150	56	55
	MM117	157	25	40
		151	36	44
		145	28	39
d	Rep 1	501mel	MM117	MM074		Rep 2	501mel	MM117	MM074		Rep 3	501mel	MM117	MM074
	SiC	10.8	5.6	8.2		SiC	15	6.8	11		SiC	13.7	7.8	6.4
	SiCHD3	48	21.4	31.6		SiCHD3	54	21	35		SiCHD3	52.6	21.2	32.6
	SiCHD4	38.6	30.2	33		SiCHD4	41	32.4	31.1		SiCHD4	42.1	33	30.9
	SiMITF	85	44.6	36		SiMITF	72.4	50	34.5		SiMITF	79.5	51.2	31.9
e	501mel	Alive	Pre-apoptotic	Apoptotic	Necrotic
	SiC	85.2	1.9	10.7	2.19
	SiCHD3	77.4	2.8	16.6	3.17
	SiCHD4	80.5	5.4	11.87	2.16
	Sk-mel-28	Alive	Pre-apoptotic	Apoptotic	Necrotic
	SiC	90.9	0.6	5.5	2.9
	SiCHD3	84.7	0.8	11.8	2.6
	SiCHD4	88.9	0.7	7.9	2.4
j	501mel
		RAC2	CNTFR	THY1	PKP1	RBP4	CHD4	MAP2	SERPINB2	ARHGAP44
		5.56504	5.23078	5.84264	2.03361	1.49192	-5.74798	-1.55484	-1.67807	-4.93452
		5.12155	4.35209	5.69466	1.37251	3.08337	-6.35076	-1.33352	-1.63543	-4.12296
		3.65395	4.35209	5.69466	1.56155	3.09337	-6.35076	-0.752437	-1.68766	-4.93452
k	MM117	RAC2	CNTFR	THY1	PKP1	RBP4	CHD4	MAP2	SERPINB2	ARHGAP44
		5.41	1.2821	0.906973	1.65396	-0.369752	-2.22077	0.592743	1.41697	-0.12
		5.26	1.27502	1	1.28191	-0.39	-2.36611	1.37759	0.924494	-0.09
		5.84	2.24	1.21	1.31	-0.35	-2.25	1.41	1.28	-0.14
i	Sk-Mel-28	RAC2	CNTFR	THY1	PKP1	RBP4	CHD4	MAP2	SERPINB2	ARHGAP44
		4.14278	1.87082	-1.32134	-1.1029	-0.04	-3.16996	-2.26	0.238787	-0.02
		4.55548	1.76499	-1.10019	-2.96539	-0.05	-5.09695	-2.05	0.0543623	-0.01
		4.5	1.82	-1.29	-2.45	-0.01	-5.07	-3.11	0.14	-0.06

## Sheet: Fig2
b	501mel		Sk-Mel-28		MM074		MM117		Hermes-3A
	PAD1	PAD3	PAD1	PAD3	PAD1	PAD3	PAD1	PAD3	PAD1	PAD3
	2.20178	5.2931	5.97426	7.95556	2.23295	6.17505	1	8.15843	4.45844	4.82237
	1.74913	4.30795	5.87081	7.86256	1.91159	12.2591	0.963163	7.00874	4.65373	5.45524
	1.92137	3.6178	6.45011	9.45826	1.91694	6.68038	0.95109	8.15843	4.33995	5.55239

## Sheet: Fig3
a
Time points		SiC			SiCHD4
1	158.971	182.627	186.752	228.259	256.964	283.397
2	153.254	170.62	182.619	238.441	261.778	278.292
3	158.106	181.058	179.604	238.724	266.359	280.519
4	103.586	104.453	106.531	190.603	207.531	335.97
5	89.2572	84.9379	86.9405	168.864	174.625	267.49
6	75.7094	63.3604	72.8177	153.037	157.598	241.13
7	216.048	484.67	301.653	274.149	316.135	611.164
8	254.091	472.814	319.446	278.359	331.682	622.897
9	263.346	431.5	313.026	291.739	356.673	691.488
10	64.864	47.7827	29.2091	153.65	144.068	190.889
11	50.1347	52.7719	31.1711	124.975	122.198	163.346
12	47.0201	55.5041	33.9524	114.184	115.562	155.351
b
	501mel			MM117			Sk-Mel-28
	SiCTRL	SiCHD4		SiCTRL	SiCHD4		SiCTRL	SiCHD4
	3.15972	1.49667		6.54134	3.03799		3.17404	2.43858
	3.39273	1.53922		8.58855	3.33971		4.50934	2.7721
	3.19931	1.4076		7.23083	3.2414		4.2138	2.67098
c
	Time points		SiC			SiCHD4
	1	47.8203	66.8849	90.6988	176.734	171.011	259.337
	2	44.4214	60.2561	76.4365	127.636	130.291	136.796
	3	44.8628	61.6842	80.8194	145.55	165.105	180.403
	4	218.932	181.266	179.431	257.036	263.257	677.617
	5	201.777	178.416	184.878	261.429	263.987	620.032
	6	187.28	167.599	180.649	257.663	258.818	565.618
	7	48.752	49.5604	41.5317	77.0569	102.365	99.0829
	8	37.8591	27.5641	30.6396	54.5182	73.3553	73.9744
	9	33.1959	15.0885	25.7127	43.758	57.9131	60.6506
d
	501mel			MM117			Sk-Mel-28
	SiCTRL	SiCHD4		SiCTRL	SiCHD4		SiCTRL	SiCHD4
	71.5915	211.391		30.1914	97.8879		50.9856	93.5575
	63.0728	132.216		21.1368	89.1151		50.2971	77.6638
	65.1384	162.976		23.8108	88.6484		51.5855	78.0449
e	501mel			MM117			Sk-Mel-28			f	501mel	SiCTRL	SiCHD4	PAD1/PAD3	MM117	SiCTRL	SiCHD4	PAD1/PAD3
	SiCTRL	SiCHD4		SiCTRL	SiCHD4		SiCTRL	SiCHD4				0.0460119	0.278913	0.27612		0.477264	1.19185	1.71217
	100	5.38197		100	4.04659		100	46.368				0.056688	0.250116	0.213639		0.519222	1.22186	1.64613
	100	1.92172		100	22.2739		100	42.383				0.065688	0.260116	0.283639		0.535523	1.24156	1.61659
	100	17.3824		100	27.0962		100	48.5442
g						h						i						j
		SiCTRL	SiCHD4	SiCHD4/PAD1/PAD3		SiCTRL	SiCHD4	PAD1	PAD3	PAD1/PAD3			SiC	SiCHD4	EV	PAD1/PAD3			Rep1	501mel		Rep2	501mel		Rep3	501mel
		90.0846	182.126	102.126		90.0846	182.126	181.772	181.405	216.303			100	5.3	100	66.6			SiC	14.1		SiC	12.2		SiC	14.4
		83.446	179.028	110.192		83.446	179.028	176.482	188.491	217.979			100	1.9	100	58.8			SiCHD4	48.3		SiCHD4	48.2		SiCHD4	48
		84.8974	180.599	111.887		84.8974	180.599	176.957	189.105	203.708			100	17.3	100	37.7			EV	14.2		EV	8.9		EV	10.6
																			PADI1/3	37		PADI1/3	34.1		PADI1/3	34.4
k						l						m
		SiCTRL	SiCHD4	SiCHD4/PAD1/PAD3		SiCTRL	SiCHD4	PAD1	PAD3	PAD1/PAD3			SiC	SiCHD4	EV	PAD1/PAD3
		28.9846	55.446	18.5947		28.9846	55.446	76.0601	70.4231	96.3784			100	4.5	100	46.2
		21.3118	49.6931	22.0443		21.3118	59.6931	60.8657	56.7141	58.4008			100	22.2	100	44.3
		20.8142	50.7482	15.5832		20.8142	50.7482	57.3381	49.9632	62.0511			100	27	100	47.1

## Sheet: Fig4
a			b					c
SiCTRL	SiCHD4			SiHA	PAD1	PAD3		Time points		SiC			SiCHD4
91	14				0.526815	5.68579		1	99.6811	127.651	89.9676	188.206	196.25	127.729
122	31				0.241561	4.31617		2	106.318	116.079	69.5531	170.406	168.233	107.565
100	20				0.451452	11.8147		3	106.863	120.66	83.1946	178.027	165.521	96.4147
								4	138.101	137.525	97.3573	181.894	194.469	165.434
								5	106.888	121.732	88.9777	185.61	176.581	124.252
								6	100.975	113.144	87.1143	174.604	164.431	120.051
								7	20.4111	24.5415	43.7481	1.61172	3.22344	5.9989
								8	5.88541	9.58445	19.5378	0	0	7.56133
								9	11.0238	5.90241	10.025	0	0	7.21457
d			e			f				g
SiCTRL	SiCHD4		EV	SiCHD4		SiCTRL	SiCHD4	PAD1/3		SiCTRL	SiCHD4
113.303	166.028		103.713	176.495		0.752868	0.176969	0.365614		100	57.9577
97.3263	116.744		99.8523	158.994		0.867377	0.315053	0.551598		100	60.2399
98.6801	146.641		93.4573	143.43		0.685226	0.511142	0.495103		100	61.2895
h			i			j				k				l
SiCTRL	SiCHD4		PAD1	PAD3		SiCTRL	SiCHD4	PADI1/PADI3		PAD1	PAD3			SiCTRL	SiCHD4	P1P3
60	5		1.25298	2.79684		197.206	458.035	421.41		15.01	3.36			45.1878	71.3785	93.5216
59	4		1.25298	3.71425		196.593	414.558	396.254		4.12	4.42			49.8822	98.0342	85.6849
66	9		4.2	2.36286		204.295	388.976	398.024		6.15	7.85			49.1419	58.8567	88.4391
m			n			o			p					q
SiC	SiCHD4		SiC	SiCHD4		PAD1	PAD3			SiCTRL	SiCHD4	PAD1/PAD3		EV	PADI1/3
189	13		12.4	65.2		0.828956	1.88514			97.0381	153.003	159.32		12.4	91.3
196	14		10.7	61.3		0.198868	1.99862			97.4095	156.389	165.543		10.1	95.2
205	18		11.5	69.8		0.955631	2.21569			95.9963	164.31	173.907		15.3	93.4
r			s			t			u					v
SiC	SiCHD4		SiC	SiCHD4		PAD1	PAD3			SiCTRL	SiCHD4	PAD1/PAD3		EV	PADI1/3
90	9		8.6	74.8		2.12426	1.36916			107.941	207.388	255.129		10.3	54.2
98	7		12.2	76.2		1.74829	1.16191			108.958	205.157	274.803		12.1	51.5
92	12		10.4	79.1		1.41549	1.58092			115.093	218.18	309.425		10.5	60.3

## Sheet: Fig5
b	501mel	- Ser24h				MM117	- Ser24h				MM117	- Ser24h
SiC	SiCHD4	SiC	SiCHD4		SiC	SiCHD4	SiC	SiCHD4		EV	PADI1/3	EV	PADI1/3
117.791	192.701	85.6912	20.1114		45.0402	73.0478	36.3036	29.4814		33.5295	70.085	23.5748	31.7297
126.216	205.19	85.0151	42.4336		41.7784	70.0856	22.1384	36.2236		42.9179	79.5703	46.9041	25.1616
119.468	196.35	86.7443	33.4193		42.3295	71.6646	19.9561	27.0104		44.2942	72.6805	30.8958	30.4244
c
	NM		10mM Ser		25mM Ser
	SiCTRL	SiCHD4	SiCTRL	SiCHD4	SiCTRL	SiCHD4
	26.0942	37.1225	45.0692	43.5422	35.4356	30.0684
	23.3292	35.2741	43.1344	45.162	36.2593	31.3183
	24.0224	38.1229	44.802	43.894	34.6621	32.3093
d	NM		TRP 5mM		TRP10mM			NM		TRP 5mM		TRP10mM				NM		TRP 10mM
	SiCTRL	SiCHD4	SiCTRL	SiCHD4	SiCTRL	SiCHD4		SiC	SiCHD4	SiC	SiCHD4	SiC	SiCHD4			EV	P1P3	EV	P1P3
	105.422	200.639	55.1307	98.9581	36.5999	88.8621		100	190.321	100	179.497	100	242.794			100	224.576	100	157
	102.23	212.211	50.4847	109.5	42.8019	87.9516		100	207.582	100	216.898	100	205.485			100	149.899	100	124.126
	105.78	206.876	61.6528	92.3241	38.6304	84.7906		100	195.572	100	149.748	100	219.492			100	195.505	100	135.256
e	NM		PHE 15mM		PHE 20mM			NM		PHE 15mM		PHE 20mM				NM		PHE 20mM
	SiCTRL	SiCHD4	SiCTRL	SiCHD4	SiCTRL	SiCHD4		SiCTRL	SiCHD4	SiCTRL	SiCHD4	SiCTRL	SiCHD4			EV	P1P3	EV	P1P3
	98.9911	173.752	66.9664	107.25	48.6406	82.2861		100	175.523	100	160.155	100	169.172			100	224.576	100	142.15
	86.7681	188.19	56.1547	96.8839	34.124	54.9039		100	216.888	100	172.53	100	160.895			100	149.899	100	195.146
	94.4532	195.573	56.4933	90.6023	34.4952	66.319		100	207.058	100	160.377	100	192.255			100	195.505	100	132.527
f	NM		PHE 15mM		PHE 20mM										g	NM		ALA 10mM		ALA 20mM			NM		ALA 10mM		ALA 20mM
	SiCTRL	SiCHD4	SiCTRL	SiCHD4	SiCTRL	SiCHD4		SiCTRL	SiCHD4	SiCTRL	SiCHD4	SiCTRL	SiCHD4			EV	P1P3	EV	P1P3	EV	P1P3		EV	P1P3	EV	P1P3	EV	P1P3
	44.9863	103.769	9.37791	24.1505	8.19196	19.7626		100	230.669	100	257.525	100	241.243			72.8498	152.434	68.1521	101.2	65.7761	80.5833		100	209.244	100	148.491	100	122.511
	40.2283	103.799	14.2204	32.9136	8.35359	20.8448		100	258.025	100	231.453	100	249.531			79.8701	141.784	69.0788	106.499	59.5409	84.1669		100	177.518	100	154.17	100	141.36
	39.9245	93.0582	13.5457	35.5837	12.4179	22.7159		100	233.085	100	262.694	100	182.928			85.3426	149.857	71.0261	114.543	61.7397	88.9997		100	175.595	100	161.268	100	144.153
h											i
	SiCTRL			SiCHD4			PAD1/PAD3					SiCTRL			SiCHD4			PAD1/PAD3
PBS	0.147342	0.151894	0.14	0.361335	0.362273	0.34	0.284725	0.360554	0.3		PBS	0.147342	0.151894	0.16	0.361335	0.362273	0.36	0.284725	0.360554	0.32
Trp 20mM	0.116509	0.110859	0.13	0.297702	0.336007	0.34	0.347577	0.349453	0.36		PHE 20mM	0.0269769	0.02	0.02	0.0647436	0.0553627	0.05	0.335694	0.301923	0.32
Trp 50mM	0.108025	0.110715	0.1	0.152455	0.162461	0.18	0.394168	0.38979	0.38		PHE 50mM	0.02	0.0269769	0.02	0.0364447	0.04	0.05	0.102736	0.0911663	0.08
Trp 100mM	0.000489736	0.000499362	0.001	0.0567698	0.0548937	0.05	0.153862	0.158396	0.12		PHE 100mM	0.0162165	0.0156647	0.02	0.0353502	0.0339431	0.05	0.0387899	0.0386335	0.04

## Sheet: Fig6
b			FBP						FBP 0,5mM				FBP 2mM
	NM		0,5mM		1mM		2mM		Ser 0,5mM		Ser 2,5mM		Ser 0,5mM		Ser 2,5mM
	SiCTRL	SiCHD4	SiCTRL	SiCHD4	SiCTRL	SiCHD4	SiCTRL	SiCHD4	SiCTRL	SiCHD4	SiCTRL	SiCHD4	SiCTRL	SiCHD4	SiCTRL	SiCHD4
	113.129	260.862	114.146	99.7067	104.96	113.535	98.0819	109.592	86.7824	272.322	316.125	357.857	144.799	101.89	97.5777	106.067
	111.644	265.418	110.674	88.4639	94.3387	103.253	93.8002	112.479	158.736	396.088	371.519	506.775	167.259	141.397	133.017	164.481
	115.108	270.733	103.612	95.4237	100.556	113.705	100.094	109.924	160.106	376.65	356.37	500.603	174.2	151.16	151.5	173.857
	122.879	293.899	113.726	107.319	109.524	111.401	111.857	110.054	168.421	403.391	387.674	502.53	183.443	174.657	166.691	110.456
Means	115.69	272.728	110.54	97.7283	102.345	110.474	100.958	110.512	143.511	362.113	357.922	466.942	167.425	142.276	137.196	138.715
c
501mel		FBP 0,5mM								FBP 2mM							MM117		FBP 0,5mM				FBP 2mM
NM		PHE 0,5mM		PHE 2,5mM		PHE 5mM		PHE 10mM		PHE 2,5mM		PHE 5mM		PHE 10mM			NM		PHE 5mM		PHE 10mM		PHE 5mM		PHE 10mM
SiCTRL	SiCHD4	SiCTRL	SiCHD4	SiCTRL	SiCHD4	SiCTRL	SiCHD4	SiCTRL	SiCHD4	SiCTRL	SiCHD4	SiCTRL	SiCHD4	SiCTRL	SiCHD4		SiC	SiCHD4	SiC	SiCHD4	SiC	SiCHD4	SiC	SiCHD4	SiC	SiCHD4
113.129	260.862	164.181	209.366	119.001	149.76	100.085	113.54	82.7325	102.904	110.249	105.407	102.597	107.404	101.766	91.009		40.15	75.45	21.8856	36.6408	20.4244	31.6688	31.3981	27.1405	24.708	20.7062
111.644	265.418	172.094	191.361	128.94	150.179	108.296	104.834	66.4058	94.4404	99.3025	99.3858	90.8481	87.9264	89.7887	79.0005		45.58	80.89	22.1986	30.9836	17.0681	32.5194	38.9531	28.1522	21.2609	13.0279
115.108	270.733	180.864	204.853	134.651	158.243	100.877	115.383	68.5984	100.638	106.449	103.067	102.703	93.9712	106.129	81.4397		42.01	80.08	22.9062	33.0787	19.0221	44.5446	40.0496	30.1413	26.7629	18.5836
d
501mel
501mel		FBP 0,5mM								FBP 2mM							MM117		FBP 0,5mM				FBP 2mM
NM		PHE 0,5mM		PHE 2,5mM		PHE 5mM		PHE 10mM		PHE 2,5mM		PHE 5mM		PHE 10mM			NM		PHE 5mM		PHE 10mM		PHE 5mM		PHE 10mM
SiCTRL	SiCHD4	SiCTRL	SiCHD4	SiCTRL	SiCHD4	SiCTRL	SiCHD4	SiCTRL	SiCHD4	SiCTRL	SiCHD4	SiCTRL	SiCHD4	SiCTRL	SiCHD4		SiC	SiCHD4	SiC	SiCHD4	SiC	SiCHD4	SiC	SiCHD4	SiC	SiCHD4
100	230.589	100	127.521	100	125.848	100	113.444	100	124.381	100	95.6084	100	104.685	100	89.4298		100	187.5	100	167.419	100	155.054	100	86.44	100	83.8039
100	237.735	100	111.196	100	116.472	100	96.8037	100	142.217	100	100.084	100	96.784	100	87.9848		100	177.778	100	139.574	100	190.527	100	72.272	100	43.4222
100	235.199	100	113.263	100	117.521	100	114.38	100	146.706	100	96.8226	100	91.498	100	76.7366		100	190.476	100	144.41	100	234.174	100	75.26	100	59.23

## Sheet: Fig7
a	VEGF	PADI1	PADI3		b	VEGF	PADI1	PADI3		c	PADI1	PADI3
	2.56112	1.49578	2.5917			3.55459	3.03003	3.6941			5.99705	4.46234
	1.92396	2.20272	2.47819			2.96578	3.03849	3.04656			5.22867	8.21662
	1.95343	2.06834	1.61082			3.94216	3.19928	3.17493			5.3754	4.73577
f
	SiCTRL	SiCTRL/DMOG	SiPADI1PADI3/DMOG
	114.727	167.163	122.449
	110.961	155.144	115.233
	117.36	165.203	123.081
	118.131	159.036	115.886

## Sheet: FigS6
a
501mel	Time (min)	SiCTRL		SiCHD4		PADI1/PADI3
	0	0.0495	0.0475	0.213	0.223	0.2	0.2
	5	0.118	0.114	0.504	0.532	0.6	0.5
	10	0.221	0.219	1.02	1.06	1.22	1.1
	15	0.212	0.212	1.18	1.12	1.14	1.1
	20	0.181	0.182	1.02	0.951	1.1	1
MM117		SiCTRL		SiCHD4		PADI1/PADI3
	0	0.0623	0.0543	0.17	0.17	0.167	0.148
	5	0.153	0.142	0.302	0.32	0.402	0.372
	10	0.235	0.236	0.6	0.6	0.686	0.672
	15	0.222	0.227	0.63	0.63	0.638	0.626
	20	0.196	0.198	0.5	0.5	0.534	0.524
Wi38		SiCTRL			SiCHD4
	0	0.0676471	0.0580882	0.06	0.12	0.08	0.1
	5	0.184375	0.180515	0.18	0.19875	0.168333	0.21
	10	0.359007	0.355882	0.37	0.324167	0.2975	0.31
	15	0.488052	0.485478	0.48	0.487083	0.464583	0.47
	20	0.5	0.511581	0.5	0.6	0.615417	0.6
b					c							d
						Time (min)	EV		PAD1				501mel	NS	PHE	TRP	FBP
	Means	SiCTRL	SiCHD4	PAD1/PAD3		0	0.287	0.125	0.156	0.287				113.129	58.6406	7.71831	98.0819
	501mel	1	4.9881	5.28848		5	0.401	0.293	0.47	0.552				111.644	54.124	10.947	93.8002
	MM117	1	2.78209	2.42525		10	0.466	0.43	0.657	0.68				115.108	34.4952	6.98701	100.094
	Wi38	1	1.00126	X		15	0.437	0.371	0.601	0.642				122.879	59.1002	7.49371	111.857
														128.67	40.6023	10.2667	120.206
						Time (min)	EV		PAD3				Wi38	NS	PHE	TRP	FBP	PADI1/3
						0	0.287	0.125	0.28	0.618				111.252	111.59	99.3663	118.862	100
						5	0.401	0.293	0.834	1.08				109.619	119.966	88	90.8186	90.24
						10	0.466	0.43	1.13	1.17				113.611	122.847	100	88.6121	84.36
						15	0.437	0.371	1	1.2				114.872	101.858	100.322	96.3423	102.6
														113.089	84.495	15.26	98.3833	97.45
e
	PBS										f
Means	time (min)	CTRL		SiCHD4		PAD1/3
	0	0.131618	0.119118	0.22125	0.252917	0.511667	0.22				Means	SiCTRL		SiCHD4		PAD1/PAD3
	5	0.320956	0.303677	0.580833	0.662917	0.975	0.609167				PBS	1	1	2.45236	2.38504	1.93241	2.37372
	10	0.473713	0.467096	0.962917	1.04583	1.12083	1.00417				Trp 20mM	1	1	2.55518	1.9745	2.98326	2.05351
	15	0.485846	0.485478	1.09708	1.13125	1.18333	1.09375				Trp 50mM	1	1	1.41129	1.46738	3.64887	3.52067
	20	0.431434	0.434559	0.983333	1.12875	1.18292	1.00083				Trp 100mM	1	1	1.63254	1.6238	4.69785	4.68549
	25	0.384007	0.387316	0.882917	1.12292	1.16333	0.90625
											g
	TRP 50mM										Means	SiCTRL		SiCHD4		PAD1/PAD3
		CTRL		CTRL TRP		SiCHD4		PAD1/PAD3			PBS	1	1	2.45236	2.38504	1.93241	2.37372
	0	0.131618	0.119118	0.0483456	0.0433824	0.08	0.0779167	0.172083	0.277083		PHE 20mM	1	1	2.39997	2	4.25	4.01906
	5	0.320956	0.303677	0.121875	0.109743	0.166667	0.17125	0.504167	0.68875		PHE 50mM	1	1	1.04192	1.1	2.93715	3.37943
	10	0.473713	0.467096	0.19761	0.199265	0.28	0.291667	0.878333	1.07708		PHE 100mM	1	1	2.1799	2.16686	2.392	2.46629
	15	0.485846	0.485478	0.297794	0.3	0.399167	0.42375	1.13542	1.22875
	20	0.431434	0.434559	0.379596	0.380882	0.502083	0.536667	1.17667	1.24917
	25	0.384007	0.387316	0.418566	0.420588	0.5575	0.597083	1.1725	1.24333
	TRP 100mM	CTRL		CTRL TRP		SiCHD4		PAD1/PAD3
	0	0.131618	0.119118	0.115993	0.0242647	0.0525	0.0504167	0.0716667	0.143333
	5	0.320956	0.303677	0.165257	0.0356618	0.06875	0.0645833	0.15	0.266667
	10	0.473713	0.467096	0.0556985	0.0527574	0.0904167	0.0854167	0.263333	0.377083
	15	0.485846	0.485478	0.0788603	0.0759191	0.116667	0.109583	0.394583	0.478333
	20	0.431434	0.434559	0.102757	0.100735	0.141667	0.132917	0.517917	0.595833
	25	0.384007	0.387316	0.117831	0.116728	0.157083	0.1475	0.589583	0.627083
	PHE 50mM	CTRL		CTRL PHE		SiCHD4		PAD1/PAD3
	0	0.131618	0.119118	0.0231618	0.0224265	0.0670833	0.0670833	0.0575	0.0516667
	5	0.320956	0.303677	0.0264706	0.0255515	0.0704167	0.0704167	0.075	0.0670833
	10	0.473713	0.467096	0.0323529	0.0295956	0.115833	0.115833	0.10375	0.0908333
	15	0.485846	0.485478	0.0443015	0.0367647	0.109167	0.109167	0.149583	0.128333
	20	0.431434	0.434559	0.0628676	0.0476103	0.197917	0.197917	0.20625	0.175417
	25	0.384007	0.387316	0.0779412	0.0558823	0.2	0.112083	0.244167	0.2075
	PHE100mM	CTRL		CTRL TRP		SiCHD4		PAD1/PAD3
	0	0.131618	0.119118	0.0229779	0.0220588	0.0491667	0.0525	0.0495833	0.05
	5	0.320956	0.303677	0.0244485	0.0227941	0.05125	0.0533333	0.0529167	0.0529167
	10	0.473713	0.467096	0.0255515	0.0235294	0.0525	0.0525	0.05625	0.05625
	15	0.485846	0.485478	0.0264706	0.0242647	0.0541667	0.0554167	0.06	0.0591667
	20	0.431434	0.434559	0.0273897	0.0248162	0.0558333	0.055	0.0629167	0.0633333
	25	0.384007	0.387316	0.0277574	0.0253676	0.05625	0.0558333	0.0658333	0.0658333

## Sheet: FigS7
				b
	CTRL	SiCHD4	PAD1/PAD3	CTRL	SiCHD4	PAD1/PAD3	CTRL	SiCHD4	PAD1/PAD3	CTRL	SiCHD4	PAD1/PAD3
	100	93.5541	95	100	27.0364	84.5978	100	0.000507614	58.7728	100	0.00035461	56.4815
	100	93.3775	96.02	100	31.8702	84.0594	100	0	58.3768	100	6.62252e-05	58.6957
	100	93.4	96	100	31.38	86.3105	100	0.00980392	58.6855	100	0	57.8462
				f
					SiCTRL			SiCHD4			PAD1/PAD3
				PBS	1	1	1	2.45236	2.38504	2.42857	1.93241	2.37372	2.14286
				Trp 20mM	1	1	1	2.55518	3.03094	2.61538	2.98326	3.15223	2.76923
				Trp 50mM	1	1	1	1.41129	1.46738	1.8	3.64887	3.52067	3.8
				Trp 100mM	1	1	1	1.34	1.25	1.22	4.24	3.98	4.11
				g
					SiCTRL			SiCHD4			PAD1/PAD3
				PBS	1	1	1	2.45236	2.38504	2.25	1.93241	2.37372	2
				PHE 20mM	1	1	1	2.39997	2.76814	2.5	3.74377	4.09616	3.9
				PHE 50mM	1	1	1	1.82223	1.48275	1.5	3.1368	3.37943	3.8
				PHE 100mM	1	1	1	1.34	1.25	1.92	2.24	2.98	2.11
